# Supplementary material for: Small tandem DNA duplications result from CST-guided Pol α-primase action at DNA break termini
Source: Nat Commun. 2021 Aug 10;12:4843. doi: 10.1038/s41467-021-25154-w (PMC8355091; doi:10.1038/s41467-021-25154-w)
Supplement: Supplementary file 4 — Supplementary Data 1 [file 41467_2021_25154_MOESM4_ESM.xlsx]

## Sheet: Used mES cell-lines
Cell-line	targeted gene	background	sgRNA	Cas9-destination vector	Forward oligonucleotide for genomic PCR	Reverse oligonucleotide for genomic PCR	enzyme for RFLP	mutation	sequence signals	HDR template
mES-WT HPR-GFP	HPRT (GFP knockin)	mES-WT	ATTCAACTTGCGCTCATCTT	Cas9-WT-T2A-mCherry	GGTTCCAGGTGGTGATCAGT (LB-For) TCGCCTTCTTGACGAGTTCT (RB-For)	GAACTTCAGGGTCAGCTTGC (LB-Rev) GACCCATTTCACCAGCCTAA (RB-Rev)	N/A	N/A	1	HPRT-eGFP-P2A-NeoR-HPRT
mES-Polq-/- HPR-GFP	HPRT (GFP knockin)	mES-Polq-/- (Schimmel et al. 2017)	ATTCAACTTGCGCTCATCTT	Cas9-WT-T2A-mCherry	GGTTCCAGGTGGTGATCAGT (LB-For) TCGCCTTCTTGACGAGTTCT (RB-For)	GAACTTCAGGGTCAGCTTGC (LB-Rev) GACCCATTTCACCAGCCTAA (RB-Rev)	N/A	N/A	1	HPRT-eGFP-P2A-NeoR-HPRT
mES-Ku80-/- HPR-GFP	HPRT (GFP knockin)	mES-Ku80-/- (Schimmel et al. 2017)	ATTCAACTTGCGCTCATCTT	Cas9-WT-T2A-mCherry	GGTTCCAGGTGGTGATCAGT (LB-For) TCGCCTTCTTGACGAGTTCT (RB-For)	GAACTTCAGGGTCAGCTTGC (LB-Rev) GACCCATTTCACCAGCCTAA (RB-Rev)	N/A	N/A	1	HPRT-eGFP-P2A-NeoR-HPRT
Ctc1-/- clone #1	Ctc1	mES-WT HPRT-GFP clone 1	CAGGCGGGTTATTCGACCAG	Cas9-WT-T2A-mCherry	AAGACAGCAGAGGGCAAGAA	CCAAGAGAAACTCCCCAGTG	BslI	-2/-2	1	N/A
Ctc1-/- clone #2	Ctc1	mES-WT HPRT-GFP clone 2	CTGAGACCAGGTTATGTGCA	Cas9-WT-T2A-mCherry	CGGGGGTCTCATGTTTAATG	CAGACTCATGCAACACAGCA	BsaI	-13/-13	2	N/A
Polq-/--Ctc1-/- clone #1	Ctc1	mES-Polq-/- HPRT-GFP clone 1	CAGGCGGGTTATTCGACCAG	Cas9-WT-T2A-mCherry	AAGACAGCAGAGGGCAAGAA	CCAAGAGAAACTCCCCAGTG	BslI	-1/-1	1	N/A
Polq-/--Ctc1-/- clone #2	Ctc1	mES-Polq-/- HPRT-GFP clone 2	CAGGCGGGTTATTCGACCAG	Cas9-WT-T2A-mCherry	AAGACAGCAGAGGGCAAGAA	CCAAGAGAAACTCCCCAGTG	BslI	-1/-1	1	N/A
Stn1-/- clone #1	Stn1	mES-WT HPRT-GFP clone 1	CAACGGGCATCCAATAAGGC	Cas9-WT-T2A-mCherry	TTTTGAGCACACAGCTCACC	CTTACCTGTGGCCTCCTTTG	FauI	-16/-16	1	N/A
Stn1-/- clone #2	Stn1	mES-WT HPRT-GFP clone 2	GACGCAGTTTATAACCCCAG	Cas9-WT-T2A-mCherry	CCGCCATAGAGGTAGACAGG	AGCTAAAGCACTGGGGACAG	BsrI	-4/+17	2	N/A
Shld2-/- clone #1	Shld2	mES-WT HPRT-GFP clone 1	CTTTGGAAGTTCCGAACGCA	Cas9-WT-T2A-mCherry	TCCAGGCCTTCTTAGTGGTG	GTCTGAGGCCTTCCTGACTG	BslI	+2/+2	1	N/A
Shld2-/- clone #2	Shld2	mES-WT HPRT-GFP clone 2	CGGTGTGAGCCACAGTCCGA	Cas9-WT-T2A-mCherry	GGGACGGAGTTCAGCATTTA	CGTCTGACTCCCTGACTTCC	BsaJI	-5/-5	1	N/A
Tp53bp1-/- clone #1	Tp53bp1	mES-WT HPRT-GFP clone 1	TCTTCTCATTTGGGTACCAG	Cas9-WT-T2A-mCherry	GGGGCAGAACGATTTAAACA	AGAATCCCCAAATCCCACTC	KpnI	+1/+1	1	N/A
Tp53bp1-/- clone #2	Tp53bp1	mES-WT HPRT-GFP clone 2	CCTTGGGCTCTCCATGACAG	Cas9-WT-T2A-mCherry	CATTCCATCACCAAGTCTGG	TGCAAACATCTTCAGCAACC	BslI	-5/-5	1	N/A
PrimPol-/- clone #1	PrimPol	mES-WT	GGTCTGTACACGGAAGACAA	Cas9-WT-T2A-mCherry	TCTGATGACCAGCCATACTCC	TCATCTGAAATGTGAGCAAATG	BbsI	-2/-14	2	N/A
PrimPol-/- clone #2	PrimPol	mES-WT	GGTCTGTACACGGAAGACAA	Cas9-WT-T2A-mCherry	TCTGATGACCAGCCATACTCC	TCATCTGAAATGTGAGCAAATG	BbsI	-2/+1(-4/+5)	2	N/A
