# Supplementary material for: Small tandem DNA duplications result from CST-guided Pol α-primase action at DNA break termini
Source: Nat Commun. 2021 Aug 10;12:4843. doi: 10.1038/s41467-021-25154-w (PMC8355091; doi:10.1038/s41467-021-25154-w)
Supplement: Supplementary file 5 — Supplementary Data 2 [file 41467_2021_25154_MOESM5_ESM.xlsx]

## Sheet: Cas9-nickase target sites
sgRNAs for cloning in Cas9-destination vectors:
Target	sgRNA 'A'	sgRNA 'B'	Target (A->B)	overhang-size	Cas9-destination vector	Forward oligonucleotide for targeted sequencing	Reverse oligonucleotide for targeted sequencing
eGFP	GGGCACGGGCAGCTTGCCGG	CTCGTGACCACCCTGACCTA	CCGGCAAGCTGCCCGTGCCCTGGCCCACCCTCGTGACCACCCTGACCTA	43	Cas9-N863A-T2A-mCherry	GACGTAAACGGCCACAAGTT	GGACTTGAAGAAGTCGTGCTG
mouse HPRT exon 3	CACAGAGGGCCACAATGTGA	TAAGTTCTTTGCTGACCTGC	TCACATTGTGGCCCTCTGTGTGCTCAAGGGGGGCTATAAGTTCTTTGCTGACCTGC	50	Cas9-N863A-T2A-mCherry, Cas9-D10A-T2A-mCherry	GGACTGAAAGACTTGCTCGAGAT	ACACAGTAGCTCTTCAGTCTGATAAAA
FLT3 L1-R1	GTAGAAGTACTCATTATCTG	AATATGAATATGATCTCAAA	CAGATAATGAGTACTTCTACGTTGATTTCAGAGAATATGAATATGATCTCAAA	47	Cas9-N863A-T2A-mCherry	GCAATTTAGGTATGAAAGCCAGC	GCTGCAGAAACATTTGGCACA
FLT3 L2-R2	GTACTCATTATCTGAGGAGC	ATATGAATATGATCTCAAAT	GCTCCTCAGATAATGAGTACTTCTACGTTGATTTCAGAGAATATGAATATGATCTCAAAT	54	Cas9-N863A-T2A-mCherry	GCAATTTAGGTATGAAAGCCAGC	GCTGCAGAAACATTTGGCACA
HBB	GTAACGGCAGACTTCTCCTC	AAGGTGAACGTGGATGAAGT	GAGGAGAAGTCTGCCGTTACTGCCCTGTGGGGCAAGGTGAACGTGGATGAAGT	47	Cas9-N863A-T2A-mCherry	GGCAGAGCCATCTATTGCTTA	TATTGGTCTCCTTAAACCTGTCTT
ChrX random-zone	AAGCTGAAGAGGGTCACCTT	TTGCTCTATCTCTTTCTGTA	AAGGTGACCCTCTTCAGCTTTAGCATCTTGGCAAATTGCTCTATCTCTTTCTGTA	49	Cas9-N863A-T2A-mCherry	GCTACAGGAGAGCCTCCAAG	CAGTGGAGGTGAAGCCAGAT
ChrX PD-zone	CTTCAGGGTGCCATTAAGGA	CTGGAAGAAAGAGAGGGAAT	TCCTTAATGGCACCCTGAAGAAACTCTCAGCCAGCCTGGAAGAAAGAGAGGGAAT	49	Cas9-N863A-T2A-mCherry	TCCAGCCCTCAAGCTGTATT	TGTGTGAGAGAAGCGAATGG
Chr8 PD-zone center	TGAACAAAGCTTGTTCCTGT	AAGTTGGAGTGACCTCATGG	ACAGGAACAAGCTTTGTTCATTTGAAGAAAGGAGAAGAAAGTTGGAGTGACCTCATGG	52	Cas9-N863A-T2A-mCherry	TGCCCTGAAATCATAAGGTCCA	GTCACACCCTCTGACCTACG
Chr8 PD-zone tip	CTGTTGGGCTGCCGTACTTC	TGAAGAAAGGAGAAGAAAGT	GAAGTACGGCAGCCCAACAGGAACAAGCTTTGTTCATTTGAAGAAAGGAGAAGAAAGT	52	Cas9-N863A-T2A-mCherry	TGCCCTGAAATCATAAGGTCCA	GTCACACCCTCTGACCTACG
Chr3 PD-zone center	GTATTTCCGGTCACAGGAAG	AGGGCTGGCTAACGTCAGGA	CTTCCTGTGACCGGAAATACTGCAGGAGGGAGAGGAAGGGCTGGCTAACGTCAGGA	50	Cas9-N863A-T2A-mCherry	GGAATGGCGAGGACATGACA	TTCCACGACCCTTGGGAAAG
Chr3 PD-zone tip	GGAAGTGGCTGTAATGAAGC	GCAGGAGGGAGAGGAAGGGC	GCTTCATTACAGCCACTTCCTGTGACCGGAAATACTGCAGGAGGGAGAGGAAGGGC	50	Cas9-N863A-T2A-mCherry	GGAATGGCGAGGACATGACA	TTCCACGACCCTTGGGAAAG
sgRNAs for duplex formation with tracrRNA (IDT):
Target	crRNA sequence 'A'	crRNA sequence 'B'	Target (A->B)	overhang-size	Cas9-destination vector	Forward oligonucleotide for targeted sequencing	Reverse oligonucleotide for targeted sequencing
human HPRT exon3	rCrArCrArGrArGrGrGrCrUrArCrArArUrGrUrGrA	rUrArArArUrUrCrUrUrUrGrCrUrGrArCrCrUrGrC	TCACATTGTAGCCCTCTGTGTGCTCAAGGGGGGCTATAAATTCTTTGCTGACCTGC	50	N/A	ACGTCTTGCTCGAGATGTGA	CTCACACAATAGCTCTTCAGTCT
eGFP regular	rGrGrGrCrArCrGrGrGrCrArGrCrTrTrGrCrCrGrG	rCrUrCrGrUrGrArCrCrArCrCrCrUrGrArCrCrUrA	CCGGCAAGCTGCCCGTGCCCTGGCCCACCCTCGTGACCACCCTGACCTA	43	N/A	GACGTAAACGGCCACAAGTT	GGACTTGAAGAAGTCGTGCTG
eGFP regular + NPOM-caged	rGrGrGrCrArCrGrGrGrCrArGrCrTrTrGrCrCrGrG	rC[NPOM-dT]rCrG[NPOM-dT]rGrArCrCrArCrCrCrUrGrArCrCrUrA	CCGGCAAGCTGCCCGTGCCCTGGCCCACCCTCGTGACCACCCTGACCTA	43	N/A	GACGTAAACGGCCACAAGTT	GGACTTGAAGAAGTCGTGCTG
