# Supplementary material for: Small tandem DNA duplications result from CST-guided Pol α-primase action at DNA break termini
Source: Nat Commun. 2021 Aug 10;12:4843. doi: 10.1038/s41467-021-25154-w (PMC8355091; doi:10.1038/s41467-021-25154-w)
Supplement: Supplementary file 6 — Supplementary Data 3 [file 41467_2021_25154_MOESM6_ESM.xlsx]

## Sheet: Fig 1e
2way ANOVA Tukey's multiple comparisons test	Mean Diff,	95,00% CI of diff,	Significant?	Summary	Adjusted P Value
DELETION
wild-type vs. Polq-/-	-0.04674	-0,1295 to 0,03598	No	ns	0.4201
wild-type vs. Ku80-/-	-0.4674	-0,5501 to -0,3847	Yes	****	<0,0001
wild-type vs. Ctc1-/-	-0.4091	-0,4919 to -0,3264	Yes	****	<0,0001
Polq-/- vs. Ku80-/-	-0.4207	-0,5034 to -0,3379	Yes	****	<0,0001
Polq-/- vs. Ctc1-/-	-0.3624	-0,4451 to -0,2797	Yes	****	<0,0001
Ku80-/- vs. Ctc1-/-	0.05827	-0,02445 to 0,1410	No	ns	0.2373
DELINS
wild-type vs. Polq-/-	0.01155	-0,07117 to 0,09427	No	ns	0.9801
wild-type vs. Ku80-/-	-0.01943	-0,1021 to 0,06329	No	ns	0.9153
wild-type vs. Ctc1-/-	-0.1047	-0,1874 to -0,02196	Yes	**	0.0095
Polq-/- vs. Ku80-/-	-0.03097	-0,1137 to 0,05175	No	ns	0.7321
Polq-/- vs. Ctc1-/-	-0.1162	-0,1989 to -0,03351	Yes	**	0.0038
Ku80-/- vs. Ctc1-/-	-0.08525	-0,1680 to -0,002533	Yes	*	0.0417
INSERTION
wild-type vs. Polq-/-	-0.01993	-0,1026 to 0,06279	No	ns	0.9093
wild-type vs. Ku80-/-	0.01254	-0,07018 to 0,09526	No	ns	0.9748
wild-type vs. Ctc1-/-	-0.005253	-0,08797 to 0,07747	No	ns	0.998
Polq-/- vs. Ku80-/-	0.03247	-0,05025 to 0,1152	No	ns	0.7031
Polq-/- vs. Ctc1-/-	0.01467	-0,06805 to 0,09739	No	ns	0.9607
Ku80-/- vs. Ctc1-/-	-0.0178	-0,1005 to 0,06492	No	ns	0.9331
SNV
wild-type vs. Polq-/-	0.01584	-0,06688 to 0,09856	No	ns	0.9513
wild-type vs. Ku80-/-	-0.01722	-0,09994 to 0,06550	No	ns	0.9388
wild-type vs. Ctc1-/-	-0.03401	-0,1167 to 0,04871	No	ns	0.6726
Polq-/- vs. Ku80-/-	-0.03306	-0,1158 to 0,04966	No	ns	0.6914
Polq-/- vs. Ctc1-/-	-0.04985	-0,1326 to 0,03287	No	ns	0.3646
Ku80-/- vs. Ctc1-/-	-0.01679	-0,09951 to 0,06593	No	ns	0.9429
TANDEMDUPLICATION
wild-type vs. Polq-/-	-0.02242	-0,1051 to 0,06030	No	ns	0.8767
wild-type vs. Ku80-/-	0.3439	0,2612 to 0,4266	Yes	****	<0,0001
wild-type vs. Ctc1-/-	0.3806	0,2978 to 0,4633	Yes	****	<0,0001
Polq-/- vs. Ku80-/-	0.3663	0,2836 to 0,4491	Yes	****	<0,0001
Polq-/- vs. Ctc1-/-	0.403	0,3203 to 0,4857	Yes	****	<0,0001
Ku80-/- vs. Ctc1-/-	0.03664	-0,04608 to 0,1194	No	ns	0.6194
TANDEMDUPLICATION_PLUS
wild-type vs. Polq-/-	0.0617	-0,02103 to 0,1444	No	ns	0.1957
wild-type vs. Ku80-/-	0.1476	0,06487 to 0,2303	Yes	***	0.0003
wild-type vs. Ctc1-/-	0.1725	0,08979 to 0,2552	Yes	****	<0,0001
Polq-/- vs. Ku80-/-	0.0859	0,003174 to 0,1686	Yes	*	0.0398
Polq-/- vs. Ctc1-/-	0.1108	0,02810 to 0,1935	Yes	**	0.0058
Ku80-/- vs. Ctc1-/-	0.02492	-0,05780 to 0,1076	No	ns	0.8391

## Sheet: Fig 1f
Ordinary one-way ANOVA Dunnett's multiple comparisons test	Mean Diff,	95,00% CI of diff,	Significant?	Summary	Adjusted P Value
WT vs. polq-1	0.2533	-0,2518 to 0,7583	No	ns	0.2935
WT vs. KU80	-1.049	-1,554 to -0,5435	Yes	**	0.0039
WT vs. Ctc1	-1.124	-1,629 to -0,6190	Yes	**	0.003

## Sheet: Fig 2b
2way ANOVA Tukey's multiple comparisons test	Mean Diff,	95,00% CI of diff,	Significant?	Summary	Adjusted P Value
DELETION
wild-type vs. Polq-/-	-0.65	-6,188 to 4,888	No	ns	0.9969
wild-type vs. Ku80-/-	-6.15	-11,69 to -0,6125	Yes	*	0.0237
wild-type vs. Ctc1-/-	6.66	1,122 to 12,20	Yes	*	0.0123
wild-type vs. Polq-/- Ctc1-/-	12.69	7,152 to 18,23	Yes	****	<0,0001
Polq-/- vs. Ku80-/-	-5.5	-11,04 to 0,03755	No	ns	0.0523
Polq-/- vs. Ctc1-/-	7.31	1,772 to 12,85	Yes	**	0.0051
Polq-/- vs. Polq-/- Ctc1-/-	13.34	7,802 to 18,88	Yes	****	<0,0001
Ku80-/- vs. Ctc1-/-	12.81	7,272 to 18,35	Yes	****	<0,0001
Ku80-/- vs. Polq-/- Ctc1-/-	18.84	13,30 to 24,38	Yes	****	<0,0001
Ctc1-/- vs. Polq-/- Ctc1-/-	6.03	0,4925 to 11,57	Yes	*	0.0275
DELINS
wild-type vs. Polq-/-	3.44	-2,098 to 8,978	No	ns	0.3912
wild-type vs. Ku80-/-	-3.87	-9,408 to 1,668	No	ns	0.278
wild-type vs. Ctc1-/-	-1.89	-7,428 to 3,648	No	ns	0.8577
wild-type vs. Polq-/- Ctc1-/-	8.66	3,122 to 14,20	Yes	***	0.0008
Polq-/- vs. Ku80-/-	-7.31	-12,85 to -1,772	Yes	**	0.0051
Polq-/- vs. Ctc1-/-	-5.33	-10,87 to 0,2075	No	ns	0.0637
Polq-/- vs. Polq-/- Ctc1-/-	5.22	-0,3175 to 10,76	No	ns	0.0722
Ku80-/- vs. Ctc1-/-	1.98	-3,558 to 7,518	No	ns	0.8361
Ku80-/- vs. Polq-/- Ctc1-/-	12.53	6,992 to 18,07	Yes	****	<0,0001
Ctc1-/- vs. Polq-/- Ctc1-/-	10.55	5,012 to 16,09	Yes	****	<0,0001
INSERTION
wild-type vs. Polq-/-	-0.48	-6,018 to 5,058	No	ns	0.9991
wild-type vs. Ku80-/-	1.72	-3,818 to 7,258	No	ns	0.8943
wild-type vs. Ctc1-/-	-0.7	-6,238 to 4,838	No	ns	0.9959
wild-type vs. Polq-/- Ctc1-/-	-3.53	-9,068 to 2,008	No	ns	0.3657
Polq-/- vs. Ku80-/-	2.2	-3,338 to 7,738	No	ns	0.7776
Polq-/- vs. Ctc1-/-	-0.22	-5,758 to 5,318	No	ns	>0,9999
Polq-/- vs. Polq-/- Ctc1-/-	-3.05	-8,588 to 2,488	No	ns	0.5103
Ku80-/- vs. Ctc1-/-	-2.42	-7,958 to 3,118	No	ns	0.7124
Ku80-/- vs. Polq-/- Ctc1-/-	-5.25	-10,79 to 0,2875	No	ns	0.0697
Ctc1-/- vs. Polq-/- Ctc1-/-	-2.83	-8,368 to 2,708	No	ns	0.5814
SNV
wild-type vs. Polq-/-	0	-5,538 to 5,538	No	ns	>0,9999
wild-type vs. Ku80-/-	0	-5,538 to 5,538	No	ns	>0,9999
wild-type vs. Ctc1-/-	-0.23	-5,768 to 5,308	No	ns	>0,9999
wild-type vs. Polq-/- Ctc1-/-	-0.17	-5,708 to 5,368	No	ns	>0,9999
Polq-/- vs. Ku80-/-	0	-5,538 to 5,538	No	ns	>0,9999
Polq-/- vs. Ctc1-/-	-0.23	-5,768 to 5,308	No	ns	>0,9999
Polq-/- vs. Polq-/- Ctc1-/-	-0.17	-5,708 to 5,368	No	ns	>0,9999
Ku80-/- vs. Ctc1-/-	-0.23	-5,768 to 5,308	No	ns	>0,9999
Ku80-/- vs. Polq-/- Ctc1-/-	-0.17	-5,708 to 5,368	No	ns	>0,9999
Ctc1-/- vs. Polq-/- Ctc1-/-	0.06	-5,478 to 5,598	No	ns	>0,9999
TANDEMDUPLICATION
wild-type vs. Polq-/-	-2.64	-8,178 to 2,898	No	ns	0.6429
wild-type vs. Ku80-/-	6.5	0,9625 to 12,04	Yes	*	0.0151
wild-type vs. Ctc1-/-	-2.41	-7,948 to 3,128	No	ns	0.7155
wild-type vs. Polq-/- Ctc1-/-	-16.28	-21,82 to -10,74	Yes	****	<0,0001
Polq-/- vs. Ku80-/-	9.14	3,602 to 14,68	Yes	***	0.0004
Polq-/- vs. Ctc1-/-	0.23	-5,308 to 5,768	No	ns	>0,9999
Polq-/- vs. Polq-/- Ctc1-/-	-13.64	-19,18 to -8,102	Yes	****	<0,0001
Ku80-/- vs. Ctc1-/-	-8.91	-14,45 to -3,372	Yes	***	0.0005
Ku80-/- vs. Polq-/- Ctc1-/-	-22.78	-28,32 to -17,24	Yes	****	<0,0001
Ctc1-/- vs. Polq-/- Ctc1-/-	-13.87	-19,41 to -8,332	Yes	****	<0,0001
TANDEMDUPLICATION_PLUS
wild-type vs. Polq-/-	0.32	-5,218 to 5,858	No	ns	0.9998
wild-type vs. Ku80-/-	1.8	-3,738 to 7,338	No	ns	0.8778
wild-type vs. Ctc1-/-	-1.43	-6,968 to 4,108	No	ns	0.9429
wild-type vs. Polq-/- Ctc1-/-	-1.39	-6,928 to 4,148	No	ns	0.9482
Polq-/- vs. Ku80-/-	1.48	-4,058 to 7,018	No	ns	0.9358
Polq-/- vs. Ctc1-/-	-1.75	-7,288 to 3,788	No	ns	0.8882
Polq-/- vs. Polq-/- Ctc1-/-	-1.71	-7,248 to 3,828	No	ns	0.8962
Ku80-/- vs. Ctc1-/-	-3.23	-8,768 to 2,308	No	ns	0.4539
Ku80-/- vs. Polq-/- Ctc1-/-	-3.19	-8,728 to 2,348	No	ns	0.4662
Ctc1-/- vs. Polq-/- Ctc1-/-	0.04	-5,498 to 5,578	No	ns	>0,9999

## Sheet: Fig 2c
Ordinary one-way ANOVA Dunnett's multiple comparisons test	Mean Diff,	95,00% CI of diff,	Significant?	Summary	Adjusted P Value
WT vs. polq-1	0.3412	0,09631 to 0,5861	Yes	*	0.0137
WT vs. KU80	-0.9646	-1,209 to -0,7197	Yes	***	0.0001
WT vs. Ctc1	-0.2609	-0,5058 to -0,01601	Yes	*	0.0396
WT vs. Ctc1 Polq	0.3405	0,09559 to 0,5854	Yes	*	0.0138

## Sheet: Fig 3b
2way ANOVA Tukey's multiple comparisons test	Mean Diff,	95,00% CI of diff,	Significant?	Summary	Adjusted P Value
DELETION
wild-type vs. Shld2-/-	-45.26	-55,45 to -35,07	Yes	****	<0,0001
wild-type vs. Tp53bp1-/-	-45.91	-56,10 to -35,72	Yes	****	<0,0001
Shld2-/- vs. Tp53bp1-/-	-0.65	-10,84 to 9,537	No	ns	0.9855
DELINS
wild-type vs. Shld2-/-	-13.95	-24,14 to -3,763	Yes	**	0.0069
wild-type vs. Tp53bp1-/-	-10.37	-20,56 to -0,1830	Yes	*	0.0456
Shld2-/- vs. Tp53bp1-/-	3.58	-6,607 to 13,77	No	ns	0.6491
INSERTION
wild-type vs. Shld2-/-	-0.27	-10,46 to 9,917	No	ns	0.9975
wild-type vs. Tp53bp1-/-	-1.09	-11,28 to 9,097	No	ns	0.9598
Shld2-/- vs. Tp53bp1-/-	-0.82	-11,01 to 9,367	No	ns	0.977
SNV
wild-type vs. Shld2-/-	-5.66	-15,85 to 4,527	No	ns	0.353
wild-type vs. Tp53bp1-/-	-7	-17,19 to 3,187	No	ns	0.2133
Shld2-/- vs. Tp53bp1-/-	-1.34	-11,53 to 8,847	No	ns	0.94
TANDEMDUPLICATION
wild-type vs. Shld2-/-	44.71	34,52 to 54,90	Yes	****	<0,0001
wild-type vs. Tp53bp1-/-	44.71	34,52 to 54,90	Yes	****	<0,0001
Shld2-/- vs. Tp53bp1-/-	0	-10,19 to 10,19	No	ns	>0,9999
TANDEMDUPLICATION_PLUS
wild-type vs. Shld2-/-	20.42	10,23 to 30,61	Yes	***	0.0002
wild-type vs. Tp53bp1-/-	19.65	9,463 to 29,84	Yes	***	0.0003
Shld2-/- vs. Tp53bp1-/-	-0.77	-10,96 to 9,417	No	ns	0.9797

## Sheet: Fig 3c
				Ordinary one-way ANOVA Dunnett's multiple comparisons test	Mean Diff,	95,00% CI of diff,	Significant?	Summary	Adjusted P Value
				WT vs. shld2	-1.727	-2,692 to -0,7620	Yes	*	0.0102
				WT vs. Tp53bp1	-1.262	-2,228 to -0,2972	Yes	*	0.0246

## Sheet: Fig 3i
2way ANOVA Sidak's multiple comparisons test	Mean Diff,	95,00% CI of diff,	Significant?	Summary	Adjusted P Value
p53-/- - p53-/- REV7-/- Cas9-N863A
DELETION	1.09	-1,041 to 3,221	No	ns	0.6964
DELINS	-0.06	-2,191 to 2,071	No	ns	>0,9999
INSERTION	0.01	-2,121 to 2,141	No	ns	>0,9999
SNV	0.11	-2,021 to 2,241	No	ns	>0,9999
TANDEMDUPLICATION	5.19	3,059 to 7,321	Yes	****	<0,0001
TANDEMDUPLICATION_PLUS	0.64	-1,491 to 2,771	No	ns	0.9726
WT	-7	-9,131 to -4,869	Yes	****	<0,0001
2way ANOVA Sidak's multiple comparisons test	Mean Diff,	95,00% CI of diff,	Significant?	Summary	Adjusted P Value
p53-/- - p53-/- REV7-/- Cas9-D10A
DELETION	3.47	-1,065 to 8,005	No	ns	0.2303
DELINS	3.2	-1,335 to 7,735	No	ns	0.3176
INSERTION	-0.75	-5,285 to 3,785	No	ns	0.9993
SNV	-0.11	-4,645 to 4,425	No	ns	>0,9999
TANDEMDUPLICATION	-0.03	-4,565 to 4,505	No	ns	>0,9999
TANDEMDUPLICATION_PLUS	0.47	-4,065 to 5,005	No	ns	>0,9999
WT	-6.27	-10,80 to -1,735	Yes	**	0.0024

## Sheet: Fig S3b
2way ANOVA Tukey's multiple comparisons test	Mean Diff,	95,00% CI of diff,	Significant?	Summary	Adjusted P Value
DELETION
wild-type vs. Polq-/-	-1.09	-8,717 to 6,537	No	ns	0.9787
wild-type vs. Ku80-/-	-18.44	-26,07 to -10,81	Yes	****	<0,0001
wild-type vs. Ctc1-/-	-27.51	-35,14 to -19,88	Yes	****	<0,0001
Polq-/- vs. Ku80-/-	-17.35	-24,98 to -9,723	Yes	****	<0,0001
Polq-/- vs. Ctc1-/-	-26.42	-34,05 to -18,79	Yes	****	<0,0001
Ku80-/- vs. Ctc1-/-	-9.07	-16,70 to -1,443	Yes	*	0.0156
DELINS
wild-type vs. Polq-/-	0.61	-7,017 to 8,237	No	ns	0.9961
wild-type vs. Ku80-/-	-5.57	-13,20 to 2,057	No	ns	0.2106
wild-type vs. Ctc1-/-	-6.38	-14,01 to 1,247	No	ns	0.1243
Polq-/- vs. Ku80-/-	-6.18	-13,81 to 1,447	No	ns	0.1424
Polq-/- vs. Ctc1-/-	-6.99	-14,62 to 0,6367	No	ns	0.0807
Ku80-/- vs. Ctc1-/-	-0.81	-8,437 to 6,817	No	ns	0.991
INSERTION
wild-type vs. Polq-/-	0.07	-7,557 to 7,697	No	ns	>0,9999
wild-type vs. Ku80-/-	-1.99	-9,617 to 5,637	No	ns	0.8882
wild-type vs. Ctc1-/-	-1.57	-9,197 to 6,057	No	ns	0.9407
Polq-/- vs. Ku80-/-	-2.06	-9,687 to 5,567	No	ns	0.8778
Polq-/- vs. Ctc1-/-	-1.64	-9,267 to 5,987	No	ns	0.9332
Ku80-/- vs. Ctc1-/-	0.42	-7,207 to 8,047	No	ns	0.9987
SNV
wild-type vs. Polq-/-	0.63	-6,997 to 8,257	No	ns	0.9957
wild-type vs. Ku80-/-	-0.84	-8,467 to 6,787	No	ns	0.99
wild-type vs. Ctc1-/-	-1.26	-8,887 to 6,367	No	ns	0.9679
Polq-/- vs. Ku80-/-	-1.47	-9,097 to 6,157	No	ns	0.9505
Polq-/- vs. Ctc1-/-	-1.89	-9,517 to 5,737	No	ns	0.9023
Ku80-/- vs. Ctc1-/-	-0.42	-8,047 to 7,207	No	ns	0.9987
TANDEMDUPLICATION
wild-type vs. Polq-/-	-0.65	-8,277 to 6,977	No	ns	0.9953
wild-type vs. Ku80-/-	37.42	29,79 to 45,05	Yes	****	<0,0001
wild-type vs. Ctc1-/-	45.32	37,69 to 52,95	Yes	****	<0,0001
Polq-/- vs. Ku80-/-	38.07	30,44 to 45,70	Yes	****	<0,0001
Polq-/- vs. Ctc1-/-	45.97	38,34 to 53,60	Yes	****	<0,0001
Ku80-/- vs. Ctc1-/-	7.9	0,2733 to 15,53	Yes	*	0.0404
TANDEMDUPLICATION_PLUS
wild-type vs. Polq-/-	0.43	-7,197 to 8,057	No	ns	0.9986
wild-type vs. Ku80-/-	-10.58	-18,21 to -2,953	Yes	**	0.0042
wild-type vs. Ctc1-/-	-8.59	-16,22 to -0,9633	Yes	*	0.0232
Polq-/- vs. Ku80-/-	-11.01	-18,64 to -3,383	Yes	**	0.0029
Polq-/- vs. Ctc1-/-	-9.02	-16,65 to -1,393	Yes	*	0.0162
Ku80-/- vs. Ctc1-/-	1.99	-5,637 to 9,617	No	ns	0.8882

## Sheet: Fig S3c
Ordinary one-way ANOVA Dunnett's multiple comparisons test	Mean Diff,	95,00% CI of diff,	Significant?	Summary	Adjusted P Value
WT vs. polq-1	0.1059	-0,9594 to 1,171	No	ns	0.9666
WT vs. KU80	-0.8482	-1,913 to 0,2171	No	ns	0.0983
WT vs. Ctc1	-1.256	-2,322 to -0,1910	Yes	*	0.0293

## Sheet: Fig S5b
2way ANOVA Tukey's multiple comparisons test	Mean Diff,	95,00% CI of diff,	Significant?	Summary	Adjusted P Value
DELETION
wild-type vs. Shld2-/-	-30.34	-35,32 to -25,36	Yes	****	<0,0001
wild-type vs. Tp53bp1-/-	-26.26	-31,24 to -21,28	Yes	****	<0,0001
Shld2-/- vs. Tp53bp1-/-	4.08	-0,8993 to 9,059	No	ns	0.1198
DELINS
wild-type vs. Shld2-/-	-7.15	-12,13 to -2,171	Yes	**	0.0048
wild-type vs. Tp53bp1-/-	-9.2	-14,18 to -4,221	Yes	***	0.0005
Shld2-/- vs. Tp53bp1-/-	-2.05	-7,029 to 2,929	No	ns	0.5556
INSERTION
wild-type vs. Shld2-/-	-0.25	-5,229 to 4,729	No	ns	0.991
wild-type vs. Tp53bp1-/-	-0.35	-5,329 to 4,629	No	ns	0.9824
Shld2-/- vs. Tp53bp1-/-	-0.1	-5,079 to 4,879	No	ns	0.9986
SNV
wild-type vs. Shld2-/-	-2.17	-7,149 to 2,809	No	ns	0.5191
wild-type vs. Tp53bp1-/-	-0.92	-5,899 to 4,059	No	ns	0.8854
Shld2-/- vs. Tp53bp1-/-	1.25	-3,729 to 6,229	No	ns	0.7999
TANDEMDUPLICATION
wild-type vs. Shld2-/-	38.22	33,24 to 43,20	Yes	****	<0,0001
wild-type vs. Tp53bp1-/-	32.39	27,41 to 37,37	Yes	****	<0,0001
Shld2-/- vs. Tp53bp1-/-	-5.83	-10,81 to -0,8507	Yes	*	0.0205
TANDEMDUPLICATION_PLUS
wild-type vs. Shld2-/-	1.69	-3,289 to 6,669	No	ns	0.6678
wild-type vs. Tp53bp1-/-	4.33	-0,6493 to 9,309	No	ns	0.0948
Shld2-/- vs. Tp53bp1-/-	2.64	-2,339 to 7,619	No	ns	0.3854

[truncated: 5 more sheets: Fig S5c, Fig S5g, Fig S5h, Fig S6d + S6e, Fig S6i + S6j]
