# Supplementary material for: Small tandem DNA duplications result from CST-guided Pol α-primase action at DNA break termini
Source: Nat Commun. 2021 Aug 10;12:4843. doi: 10.1038/s41467-021-25154-w (PMC8355091; doi:10.1038/s41467-021-25154-w)
Supplement: Supplementary file 7 — Supplementary Data 4 [file 41467_2021_25154_MOESM7_ESM.xlsx]

## Sheet: TableS4
name	R1	R2	leftFlank	rightFlank	leftPrimer	rightPrimer	distFromPrimer	NCBI_SRA	Fig	cell-line	genetic background	target-site	Cas9-Nickase	Treatment	sequence platform
HPRT-GFP_WT-D1_p181-p182_GFPneg	HLGMKDSXX_103781-001-191_HPRT-GFP_WT-D1_p181-p182_GFPneg_L001_R1.fastq.gz	HLGMKDSXX_103781-001-191_HPRT-GFP_WT-D1_p181-p182_GFPneg_L001_R2.fastq.gz	gaagttcatctgcaccaccg	ctacggcgtgcagtgcttca	gacgtaaacggccacaagtt	ggacttgaagaagtcgtgctg	5	PRJNA641538	Fig1E-G	mouse embryonic stem cell	wild-type	eGFP	N863A	N/A	NovaSeq6000
HPRT-GFP_WT-G1_p181-p182_GFPneg	HLGMKDSXX_103781-001-192_HPRT-GFP_WT-G1_p181-p182_GFPneg_L001_R1.fastq.gz	HLGMKDSXX_103781-001-192_HPRT-GFP_WT-G1_p181-p182_GFPneg_L001_R2.fastq.gz	gaagttcatctgcaccaccg	ctacggcgtgcagtgcttca	gacgtaaacggccacaagtt	ggacttgaagaagtcgtgctg	5	PRJNA641538	Fig1E-G	mouse embryonic stem cell	wild-type	eGFP	N863A	N/A	NovaSeq6000
HPRT-GFP_Polq-B5_p181-p182_GFPneg	HLGMKDSXX_103781-001-193_HPRT-GFP_Polq-B5_p181-p182_GFPneg_L001_R1.fastq.gz	HLGMKDSXX_103781-001-193_HPRT-GFP_Polq-B5_p181-p182_GFPneg_L001_R2.fastq.gz	gaagttcatctgcaccaccg	ctacggcgtgcagtgcttca	gacgtaaacggccacaagtt	ggacttgaagaagtcgtgctg	5	PRJNA641538	Fig1E-G	mouse embryonic stem cell	Polq-/-	eGFP	N863A	N/A	NovaSeq6000
HPRT-GFP_Polq-B8_p181-p182_GFPneg	HLGMKDSXX_103781-001-194_HPRT-GFP_Polq-B8_p181-p182_GFPneg_L001_R1.fastq.gz	HLGMKDSXX_103781-001-194_HPRT-GFP_Polq-B8_p181-p182_GFPneg_L001_R2.fastq.gz	gaagttcatctgcaccaccg	ctacggcgtgcagtgcttca	gacgtaaacggccacaagtt	ggacttgaagaagtcgtgctg	5	PRJNA641538	Fig1E-G	mouse embryonic stem cell	Polq-/-	eGFP	N863A	N/A	NovaSeq6000
HPRT-GFP_Ku80-B9_p181-p182_GFPneg	HLGMKDSXX_103781-001-195_HPRT-GFP_Ku80-B9_p181-p182_GFPneg_L001_R1.fastq.gz	HLGMKDSXX_103781-001-195_HPRT-GFP_Ku80-B9_p181-p182_GFPneg_L001_R2.fastq.gz	gaagttcatctgcaccaccg	ctacggcgtgcagtgcttca	gacgtaaacggccacaagtt	ggacttgaagaagtcgtgctg	5	PRJNA641538	Fig1E-G	mouse embryonic stem cell	Ku80-/-	eGFP	N863A	N/A	NovaSeq6000
HPRT-GFP_Ku80-D10_p181-p182_GFPneg	HLGMKDSXX_103781-001-196_HPRT-GFP_Ku80-D10_p181-p182_GFPneg_L001_R1.fastq.gz	HLGMKDSXX_103781-001-196_HPRT-GFP_Ku80-D10_p181-p182_GFPneg_L001_R2.fastq.gz	gaagttcatctgcaccaccg	ctacggcgtgcagtgcttca	gacgtaaacggccacaagtt	ggacttgaagaagtcgtgctg	5	PRJNA641538	Fig1E-G	mouse embryonic stem cell	Ku80-/-	eGFP	N863A	N/A	NovaSeq6000
HPRT-GFP_Ctc1H2-3E_p181-p182_GFPneg	HLGMKDSXX_103781-001-197_HPRT-GFP_Ctc1H2-3E_p181-p182_GFPneg_L001_R1.fastq.gz	HLGMKDSXX_103781-001-197_HPRT-GFP_Ctc1H2-3E_p181-p182_GFPneg_L001_R2.fastq.gz	gaagttcatctgcaccaccg	ctacggcgtgcagtgcttca	gacgtaaacggccacaagtt	ggacttgaagaagtcgtgctg	5	PRJNA641538	Fig1E-G	mouse embryonic stem cell	CTC1-/-	eGFP	N863A	N/A	NovaSeq6000
HPRT-GFP_Ctc1D5-1G_p181-p182_GFPneg	HLGMKDSXX_103781-001-199_HPRT-GFP_Ctc1D5-1G_p181-p182_GFPneg_L001_R1.fastq.gz	HLGMKDSXX_103781-001-199_HPRT-GFP_Ctc1D5-1G_p181-p182_GFPneg_L001_R2.fastq.gz	gaagttcatctgcaccaccg	ctacggcgtgcagtgcttca	gacgtaaacggccacaagtt	ggacttgaagaagtcgtgctg	5	PRJNA641538	Fig1E-G	mouse embryonic stem cell	CTC1-/-	eGFP	N863A	N/A	NovaSeq6000
MT-01_Cas9N863A_p364-p365_GFPneg_T280819-JS	HMKV7DMXX_103911-001-001_202_MT-01_Cas9N863A_p364-p365_GFPneg_T280819-JS_L001_R1.fastq.gz	HMKV7DMXX_103911-001-001_202_MT-01_Cas9N863A_p364-p365_GFPneg_T280819-JS_L001_R2.fastq.gz	AAGGAGATGGGAGGCCATCA	TGCTGGATTACATTAAAGCA	GGACTGAAAGACTTGCTCGAGAT	ACACAGTAGCTCTTCAGTCTGATAAAA	5	PRJNA641538	FigS3B-D/S3F	mouse embryonic stem cell	wild-type	mmHPRT exon 3	N863A	N/A	NovaSeq6000
MT-02_Cas9N863A_p364-p365_GFPneg_T280819-JS	HMKV7DMXX_103911-001-001_203_MT-02_Cas9N863A_p364-p365_GFPneg_T280819-JS_L001_R1.fastq.gz	HMKV7DMXX_103911-001-001_203_MT-02_Cas9N863A_p364-p365_GFPneg_T280819-JS_L001_R2.fastq.gz	AAGGAGATGGGAGGCCATCA	TGCTGGATTACATTAAAGCA	GGACTGAAAGACTTGCTCGAGAT	ACACAGTAGCTCTTCAGTCTGATAAAA	5	PRJNA641538	FigS3B-D/S3F	mouse embryonic stem cell	wild-type	mmHPRT exon 3	N863A	N/A	NovaSeq6000
MT-03_Cas9N863A_p364-p365_GFPneg_T280819-JS	HMKV7DMXX_103911-001-001_204_MT-03_Cas9N863A_p364-p365_GFPneg_T280819-JS_L001_R1.fastq.gz	HMKV7DMXX_103911-001-001_204_MT-03_Cas9N863A_p364-p365_GFPneg_T280819-JS_L001_R2.fastq.gz	AAGGAGATGGGAGGCCATCA	TGCTGGATTACATTAAAGCA	GGACTGAAAGACTTGCTCGAGAT	ACACAGTAGCTCTTCAGTCTGATAAAA	5	PRJNA641538	FigS3B-D/S3F	mouse embryonic stem cell	Polq-/-	mmHPRT exon 3	N863A	N/A	NovaSeq6000
MT-04_Cas9N863A_p364-p365_GFPneg_T280819-JS	HMKV7DMXX_103911-001-001_205_MT-04_Cas9N863A_p364-p365_GFPneg_T280819-JS_L001_R1.fastq.gz	HMKV7DMXX_103911-001-001_205_MT-04_Cas9N863A_p364-p365_GFPneg_T280819-JS_L001_R2.fastq.gz	AAGGAGATGGGAGGCCATCA	TGCTGGATTACATTAAAGCA	GGACTGAAAGACTTGCTCGAGAT	ACACAGTAGCTCTTCAGTCTGATAAAA	5	PRJNA641538	FigS3B-D/S3F	mouse embryonic stem cell	Polq-/-	mmHPRT exon 3	N863A	N/A	NovaSeq6000
MT-05_Cas9N863A_p364-p365_GFPneg_T280819-JS	HMKV7DMXX_103911-001-001_206_MT-05_Cas9N863A_p364-p365_GFPneg_T280819-JS_L001_R1.fastq.gz	HMKV7DMXX_103911-001-001_206_MT-05_Cas9N863A_p364-p365_GFPneg_T280819-JS_L001_R2.fastq.gz	AAGGAGATGGGAGGCCATCA	TGCTGGATTACATTAAAGCA	GGACTGAAAGACTTGCTCGAGAT	ACACAGTAGCTCTTCAGTCTGATAAAA	5	PRJNA641538	FigS3B-D/S3F	mouse embryonic stem cell	Ku80-/-	mmHPRT exon 3	N863A	N/A	NovaSeq6000
MT-06_Cas9N863A_p364-p365_GFPneg_T280819-JS	HMKV7DMXX_103911-001-001_207_MT-06_Cas9N863A_p364-p365_GFPneg_T280819-JS_L001_R1.fastq.gz	HMKV7DMXX_103911-001-001_207_MT-06_Cas9N863A_p364-p365_GFPneg_T280819-JS_L001_R2.fastq.gz	AAGGAGATGGGAGGCCATCA	TGCTGGATTACATTAAAGCA	GGACTGAAAGACTTGCTCGAGAT	ACACAGTAGCTCTTCAGTCTGATAAAA	5	PRJNA641538	FigS3B-D/S3F	mouse embryonic stem cell	Ku80-/-	mmHPRT exon 3	N863A	N/A	NovaSeq6000
MT-07_Cas9N863A_p364-p365_GFPneg_T280819-JS	HMKV7DMXX_103911-001-001_208_MT-07_Cas9N863A_p364-p365_GFPneg_T280819-JS_L001_R1.fastq.gz	HMKV7DMXX_103911-001-001_208_MT-07_Cas9N863A_p364-p365_GFPneg_T280819-JS_L001_R2.fastq.gz	AAGGAGATGGGAGGCCATCA	TGCTGGATTACATTAAAGCA	GGACTGAAAGACTTGCTCGAGAT	ACACAGTAGCTCTTCAGTCTGATAAAA	5	PRJNA641538	FigS3B-D/S3F	mouse embryonic stem cell	CTC1-/-	mmHPRT exon 3	N863A	N/A	NovaSeq6000
MT-08_Cas9N863A_p364-p365_GFPneg_T280819-JS	HMKV7DMXX_103911-001-001_209_MT-08_Cas9N863A_p364-p365_GFPneg_T280819-JS_L001_R1.fastq.gz	HMKV7DMXX_103911-001-001_209_MT-08_Cas9N863A_p364-p365_GFPneg_T280819-JS_L001_R2.fastq.gz	AAGGAGATGGGAGGCCATCA	TGCTGGATTACATTAAAGCA	GGACTGAAAGACTTGCTCGAGAT	ACACAGTAGCTCTTCAGTCTGATAAAA	5	PRJNA641538	FigS3B-D/S3F	mouse embryonic stem cell	CTC1-/-	mmHPRT exon 3	N863A	N/A	NovaSeq6000
MT-01_Cas9D10A_p358-p359_GFPneg_T280819-JS	HMKV7DMXX_103911-001-001_210_MT-01_Cas9D10A_p358-p359_GFPneg_T280819-JS_L001_R1.fastq.gz	HMKV7DMXX_103911-001-001_210_MT-01_Cas9D10A_p358-p359_GFPneg_T280819-JS_L001_R2.fastq.gz	AAGGAGATGGGAGGCCATCA	TGCTGGATTACATTAAAGCA	GGACTGAAAGACTTGCTCGAGAT	ACACAGTAGCTCTTCAGTCTGATAAAA	5	PRJNA641538	Fig2B-D	mouse embryonic stem cell	wild-type	mmHPRT exon 3	D10A	N/A	NovaSeq6000
MT-02_Cas9D10A_p358-p359_GFPneg_T280819-JS	HMKV7DMXX_103911-001-001_211_MT-02_Cas9D10A_p358-p359_GFPneg_T280819-JS_L001_R1.fastq.gz	HMKV7DMXX_103911-001-001_211_MT-02_Cas9D10A_p358-p359_GFPneg_T280819-JS_L001_R2.fastq.gz	AAGGAGATGGGAGGCCATCA	TGCTGGATTACATTAAAGCA	GGACTGAAAGACTTGCTCGAGAT	ACACAGTAGCTCTTCAGTCTGATAAAA	5	PRJNA641538	Fig2B-D	mouse embryonic stem cell	wild-type	mmHPRT exon 3	D10A	N/A	NovaSeq6000
MT-03_Cas9D10A_p358-p359_GFPneg_T280819-JS	HMKV7DMXX_103911-001-001_212_MT-03_Cas9D10A_p358-p359_GFPneg_T280819-JS_L001_R1.fastq.gz	HMKV7DMXX_103911-001-001_212_MT-03_Cas9D10A_p358-p359_GFPneg_T280819-JS_L001_R2.fastq.gz	AAGGAGATGGGAGGCCATCA	TGCTGGATTACATTAAAGCA	GGACTGAAAGACTTGCTCGAGAT	ACACAGTAGCTCTTCAGTCTGATAAAA	5	PRJNA641538	Fig2B-D	mouse embryonic stem cell	Polq-/-	mmHPRT exon 3	D10A	N/A	NovaSeq6000
MT-04_Cas9D10A_p358-p359_GFPneg_T280819-JS	HMKV7DMXX_103911-001-001_213_MT-04_Cas9D10A_p358-p359_GFPneg_T280819-JS_L001_R1.fastq.gz	HMKV7DMXX_103911-001-001_213_MT-04_Cas9D10A_p358-p359_GFPneg_T280819-JS_L001_R2.fastq.gz	AAGGAGATGGGAGGCCATCA	TGCTGGATTACATTAAAGCA	GGACTGAAAGACTTGCTCGAGAT	ACACAGTAGCTCTTCAGTCTGATAAAA	5	PRJNA641538	Fig2B-D	mouse embryonic stem cell	Polq-/-	mmHPRT exon 3	D10A	N/A	NovaSeq6000
MT-05_Cas9D10A_p358-p359_GFPneg_T280819-JS	HMKV7DMXX_103911-001-001_214_MT-05_Cas9D10A_p358-p359_GFPneg_T280819-JS_L001_R1.fastq.gz	HMKV7DMXX_103911-001-001_214_MT-05_Cas9D10A_p358-p359_GFPneg_T280819-JS_L001_R2.fastq.gz	AAGGAGATGGGAGGCCATCA	TGCTGGATTACATTAAAGCA	GGACTGAAAGACTTGCTCGAGAT	ACACAGTAGCTCTTCAGTCTGATAAAA	5	PRJNA641538	Fig2B-D	mouse embryonic stem cell	Ku80-/-	mmHPRT exon 3	D10A	N/A	NovaSeq6000
MT-06_Cas9D10A_p358-p359_GFPneg_T280819-JS	HMKV7DMXX_103911-001-001_215_MT-06_Cas9D10A_p358-p359_GFPneg_T280819-JS_L001_R1.fastq.gz	HMKV7DMXX_103911-001-001_215_MT-06_Cas9D10A_p358-p359_GFPneg_T280819-JS_L001_R2.fastq.gz	AAGGAGATGGGAGGCCATCA	TGCTGGATTACATTAAAGCA	GGACTGAAAGACTTGCTCGAGAT	ACACAGTAGCTCTTCAGTCTGATAAAA	5	PRJNA641538	Fig2B-D	mouse embryonic stem cell	Ku80-/-	mmHPRT exon 3	D10A	N/A	NovaSeq6000
MT-07_Cas9D10A_p358-p359_GFPneg_T280819-JS	HMKV7DMXX_103911-001-001_216_MT-07_Cas9D10A_p358-p359_GFPneg_T280819-JS_L001_R1.fastq.gz	HMKV7DMXX_103911-001-001_216_MT-07_Cas9D10A_p358-p359_GFPneg_T280819-JS_L001_R2.fastq.gz	AAGGAGATGGGAGGCCATCA	TGCTGGATTACATTAAAGCA	GGACTGAAAGACTTGCTCGAGAT	ACACAGTAGCTCTTCAGTCTGATAAAA	5	PRJNA641538	Fig2B-D	mouse embryonic stem cell	CTC1-/-	mmHPRT exon 3	D10A	N/A	NovaSeq6000
MT-08_Cas9D10A_p358-p359_GFPneg_T280819-JS	HMKV7DMXX_103911-001-001_217_MT-08_Cas9D10A_p358-p359_GFPneg_T280819-JS_L001_R1.fastq.gz	HMKV7DMXX_103911-001-001_217_MT-08_Cas9D10A_p358-p359_GFPneg_T280819-JS_L001_R2.fastq.gz	AAGGAGATGGGAGGCCATCA	TGCTGGATTACATTAAAGCA	GGACTGAAAGACTTGCTCGAGAT	ACACAGTAGCTCTTCAGTCTGATAAAA	5	PRJNA641538	Fig2B-D	mouse embryonic stem cell	CTC1-/-	mmHPRT exon 3	D10A	N/A	NovaSeq6000
MT-09B1_Cas9D10A_p358-p359_GFPneg_T280819	HMKV7DMXX_103911-001-001_218_MT-09B1_Cas9D10A_p358-p359_GFPneg_T280819_L001_R1.fastq.gz	HMKV7DMXX_103911-001-001_218_MT-09B1_Cas9D10A_p358-p359_GFPneg_T280819_L001_R2.fastq.gz	AAGGAGATGGGAGGCCATCA	TGCTGGATTACATTAAAGCA	GGACTGAAAGACTTGCTCGAGAT	ACACAGTAGCTCTTCAGTCTGATAAAA	5	PRJNA641538	Fig2B-D	mouse embryonic stem cell	Polq-/- CTC1-/-	mmHPRT exon 3	D10A	N/A	NovaSeq6000
MT-09D3_Cas9D10A_p358-p359_GFPneg_T280819	HMKV7DMXX_103911-001-001_219_MT-09D3_Cas9D10A_p358-p359_GFPneg_T280819_L001_R1.fastq.gz	HMKV7DMXX_103911-001-001_219_MT-09D3_Cas9D10A_p358-p359_GFPneg_T280819_L001_R2.fastq.gz	AAGGAGATGGGAGGCCATCA	TGCTGGATTACATTAAAGCA	GGACTGAAAGACTTGCTCGAGAT	ACACAGTAGCTCTTCAGTCTGATAAAA	5	PRJNA641538	Fig2B-D	mouse embryonic stem cell	Polq-/- CTC1-/-	mmHPRT exon 3	D10A	N/A	NovaSeq6000
MT-01_Cas9N863A_p364-p365_GFPneg_T280819-HK	HMKV7DMXX_103911-001-001_254_MT-01_Cas9N863A_p364-p365_GFPneg_T280819-HK_L001_R1.fastq.gz	HMKV7DMXX_103911-001-001_254_MT-01_Cas9N863A_p364-p365_GFPneg_T280819-HK_L001_R2.fastq.gz	AAGGAGATGGGAGGCCATCA	TGCTGGATTACATTAAAGCA	GGACTGAAAGACTTGCTCGAGAT	ACACAGTAGCTCTTCAGTCTGATAAAA	5	PRJNA641538	FigS3B-C/S3E/S3F	mouse embryonic stem cell	wild-type	mmHPRT exon 3	N863A	N/A	NovaSeq6000
MT-13_Cas9D10A_p358-p359_6tg_Thk	HMKV7DMXX_103911-001-001_290_MT-13_Cas9D10A_p358-p359_6tg_Thk_L001_R1.fastq.gz	HMKV7DMXX_103911-001-001_290_MT-13_Cas9D10A_p358-p359_6tg_Thk_L001_R2.fastq.gz	AAGGAGATGGGAGGCCATCA	TGCTGGATTACATTAAAGCA	GGACTGAAAGACTTGCTCGAGAT	ACACAGTAGCTCTTCAGTCTGATAAAA	5	PRJNA641538	FigS5G-I	mouse embryonic stem cell	Shld2-/-	mmHPRT exon 3	D10A	N/A	NovaSeq6000
MT-01_Cas9N863A_p181-p182_GFPneg_T140819	HMKV7DMXX_103911-001-001_264_MT-01_Cas9N863A_p181-p182_GFPneg_T140819_L001_R1.fastq.gz	HMKV7DMXX_103911-001-001_264_MT-01_Cas9N863A_p181-p182_GFPneg_T140819_L001_R2.fastq.gz	gaagttcatctgcaccaccg	ctacggcgtgcagtgcttca	gacgtaaacggccacaagtt	ggacttgaagaagtcgtgctg	5	PRJNA641538	Fig3B-C/FigS4B/FigS2D-F	mouse embryonic stem cell	wild-type	eGFP	N863A	N/A	NovaSeq6000
MT-02_Cas9N863A_p181-p182_GFPneg_T140819	HMKV7DMXX_103911-001-001_265_MT-02_Cas9N863A_p181-p182_GFPneg_T140819_L001_R1.fastq.gz	HMKV7DMXX_103911-001-001_265_MT-02_Cas9N863A_p181-p182_GFPneg_T140819_L001_R2.fastq.gz	gaagttcatctgcaccaccg	ctacggcgtgcagtgcttca	gacgtaaacggccacaagtt	ggacttgaagaagtcgtgctg	5	PRJNA641538	Fig3B-C/FigS4B	mouse embryonic stem cell	wild-type	eGFP	N863A	N/A	NovaSeq6000
MT-13_Cas9N863A_p181-p182_GFPneg_T140819	HMKV7DMXX_103911-001-001_270_MT-13_Cas9N863A_p181-p182_GFPneg_T140819_L001_R1.fastq.gz	HMKV7DMXX_103911-001-001_270_MT-13_Cas9N863A_p181-p182_GFPneg_T140819_L001_R2.fastq.gz	gaagttcatctgcaccaccg	ctacggcgtgcagtgcttca	gacgtaaacggccacaagtt	ggacttgaagaagtcgtgctg	5	PRJNA641538	Fig3B-C/FigS4B	mouse embryonic stem cell	Shld2-/-	eGFP	N863A	N/A	NovaSeq6000
MT-13_Cas9N863A_p364-p365_6tg_Thk	HMKV7DMXX_103911-001-001_280_MT-13_Cas9N863A_p364-p365_6tg_Thk_L001_R1.fastq.gz	HMKV7DMXX_103911-001-001_280_MT-13_Cas9N863A_p364-p365_6tg_Thk_L001_R2.fastq.gz	AAGGAGATGGGAGGCCATCA	TGCTGGATTACATTAAAGCA	GGACTGAAAGACTTGCTCGAGAT	ACACAGTAGCTCTTCAGTCTGATAAAA	5	PRJNA641538	FigS5B-E	mouse embryonic stem cell	Shld2-/-	mmHPRT exon 3	N863A	N/A	NovaSeq6000
MT-14_Cas9D10A_p358-p359_6tg_Thk	HMKV7DMXX_103911-001-001_291_MT-14_Cas9D10A_p358-p359_6tg_Thk_L001_R1.fastq.gz	HMKV7DMXX_103911-001-001_291_MT-14_Cas9D10A_p358-p359_6tg_Thk_L001_R2.fastq.gz	AAGGAGATGGGAGGCCATCA	TGCTGGATTACATTAAAGCA	GGACTGAAAGACTTGCTCGAGAT	ACACAGTAGCTCTTCAGTCTGATAAAA	5	PRJNA641538	FigS5G-I	mouse embryonic stem cell	Shld2-/-	mmHPRT exon 3	D10A	N/A	NovaSeq6000
MT-19_Cas9N863A_p181-p182_GFPneg_T140819	HMKV7DMXX_103911-001-001_276_MT-19_Cas9N863A_p181-p182_GFPneg_T140819_L001_R1.fastq.gz	HMKV7DMXX_103911-001-001_276_MT-19_Cas9N863A_p181-p182_GFPneg_T140819_L001_R2.fastq.gz	gaagttcatctgcaccaccg	ctacggcgtgcagtgcttca	gacgtaaacggccacaagtt	ggacttgaagaagtcgtgctg	5	PRJNA641538	Fig3B-C/FigS4B	mouse embryonic stem cell	Tp53bp1-/-	eGFP	N863A	N/A	NovaSeq6000
MT-20_Cas9N863A_p181-p182_GFPneg_T140819	HMKV7DMXX_103911-001-001_277_MT-20_Cas9N863A_p181-p182_GFPneg_T140819_L001_R1.fastq.gz	HMKV7DMXX_103911-001-001_277_MT-20_Cas9N863A_p181-p182_GFPneg_T140819_L001_R2.fastq.gz	gaagttcatctgcaccaccg	ctacggcgtgcagtgcttca	gacgtaaacggccacaagtt	ggacttgaagaagtcgtgctg	5	PRJNA641538	Fig3B-C/FigS4B	mouse embryonic stem cell	Tp53BP1-/-	eGFP	N863A	N/A	NovaSeq6000
MT-01_Cas9N863A_p364-p365_6tg_Thk	HMKV7DMXX_103911-001-001_278_MT-01_Cas9N863A_p364-p365_6tg_Thk_L001_R1.fastq.gz	HMKV7DMXX_103911-001-001_278_MT-01_Cas9N863A_p364-p365_6tg_Thk_L001_R2.fastq.gz	AAGGAGATGGGAGGCCATCA	TGCTGGATTACATTAAAGCA	GGACTGAAAGACTTGCTCGAGAT	ACACAGTAGCTCTTCAGTCTGATAAAA	5	PRJNA641538	FigS5B-E	mouse embryonic stem cell	wild-type	mmHPRT exon 3	N863A	N/A	NovaSeq6000
MT-02_Cas9N863A_p364-p365_6tg_Thk	HMKV7DMXX_103911-001-001_279_MT-02_Cas9N863A_p364-p365_6tg_Thk_L001_R1.fastq.gz	HMKV7DMXX_103911-001-001_279_MT-02_Cas9N863A_p364-p365_6tg_Thk_L001_R2.fastq.gz	AAGGAGATGGGAGGCCATCA	TGCTGGATTACATTAAAGCA	GGACTGAAAGACTTGCTCGAGAT	ACACAGTAGCTCTTCAGTCTGATAAAA	5	PRJNA641538	FigS5B-E	mouse embryonic stem cell	wild-type	mmHPRT exon 3	N863A	N/A	NovaSeq6000
MT-14_Cas9N863A_p181-p182_GFPneg_T140819	HMKV7DMXX_103911-001-001_271_MT-14_Cas9N863A_p181-p182_GFPneg_T140819_L001_R1.fastq.gz	HMKV7DMXX_103911-001-001_271_MT-14_Cas9N863A_p181-p182_GFPneg_T140819_L001_R2.fastq.gz	gaagttcatctgcaccaccg	ctacggcgtgcagtgcttca	gacgtaaacggccacaagtt	ggacttgaagaagtcgtgctg	5	PRJNA641538	Fig3B-C/FigS4B	mouse embryonic stem cell	Shld2-/-	eGFP	N863A	N/A	NovaSeq6000
MT-14_Cas9N863A_p364-p365_6tg_Thk	HMKV7DMXX_103911-001-001_281_MT-14_Cas9N863A_p364-p365_6tg_Thk_L001_R1.fastq.gz	HMKV7DMXX_103911-001-001_281_MT-14_Cas9N863A_p364-p365_6tg_Thk_L001_R2.fastq.gz	AAGGAGATGGGAGGCCATCA	TGCTGGATTACATTAAAGCA	GGACTGAAAGACTTGCTCGAGAT	ACACAGTAGCTCTTCAGTCTGATAAAA	5	PRJNA641538	FigS5B-E	mouse embryonic stem cell	Shld2-/-	mmHPRT exon 3	N863A	N/A	NovaSeq6000
MT-19_Cas9N863A_p364-p365_6tg_Thk	HMKV7DMXX_103911-001-001_286_MT-19_Cas9N863A_p364-p365_6tg_Thk_L001_R1.fastq.gz	HMKV7DMXX_103911-001-001_286_MT-19_Cas9N863A_p364-p365_6tg_Thk_L001_R2.fastq.gz	AAGGAGATGGGAGGCCATCA	TGCTGGATTACATTAAAGCA	GGACTGAAAGACTTGCTCGAGAT	ACACAGTAGCTCTTCAGTCTGATAAAA	5	PRJNA641538	FigS5B-E	mouse embryonic stem cell	Tp53bp1-/-	mmHPRT exon 3	N863A	N/A	NovaSeq6000
MT-20_Cas9N863A_p364-p365_6tg_Thk	HMKV7DMXX_103911-001-001_287_MT-20_Cas9N863A_p364-p365_6tg_Thk_L001_R1.fastq.gz	HMKV7DMXX_103911-001-001_287_MT-20_Cas9N863A_p364-p365_6tg_Thk_L001_R2.fastq.gz	AAGGAGATGGGAGGCCATCA	TGCTGGATTACATTAAAGCA	GGACTGAAAGACTTGCTCGAGAT	ACACAGTAGCTCTTCAGTCTGATAAAA	5	PRJNA641538	FigS5B-E	mouse embryonic stem cell	Tp53BP1-/-	mmHPRT exon 3	N863A	N/A	NovaSeq6000
MT-01_Cas9D10A_p358-p359_6tg_Thk	HMKV7DMXX_103911-001-001_288_MT-01_Cas9D10A_p358-p359_6tg_Thk_L001_R1.fastq.gz	HMKV7DMXX_103911-001-001_288_MT-01_Cas9D10A_p358-p359_6tg_Thk_L001_R2.fastq.gz	AAGGAGATGGGAGGCCATCA	TGCTGGATTACATTAAAGCA	GGACTGAAAGACTTGCTCGAGAT	ACACAGTAGCTCTTCAGTCTGATAAAA	5	PRJNA641538	FigS5G-I	mouse embryonic stem cell	wild-type	mmHPRT exon 3	D10A	N/A	NovaSeq6000
MT-02_Cas9D10A_p358-p359_6tg_Thk	HMKV7DMXX_103911-001-001_289_MT-02_Cas9D10A_p358-p359_6tg_Thk_L001_R1.fastq.gz	HMKV7DMXX_103911-001-001_289_MT-02_Cas9D10A_p358-p359_6tg_Thk_L001_R2.fastq.gz	AAGGAGATGGGAGGCCATCA	TGCTGGATTACATTAAAGCA	GGACTGAAAGACTTGCTCGAGAT	ACACAGTAGCTCTTCAGTCTGATAAAA	5	PRJNA641538	FigS5G-I	mouse embryonic stem cell	wild-type	mmHPRT exon 3	D10A	N/A	NovaSeq6000
MT-15_Cas9N863A_p181-p182_GFPneg_T140819	HMKV7DMXX_103911-001-001_272_MT-15_Cas9N863A_p181-p182_GFPneg_T140819_L001_R1.fastq.gz	HMKV7DMXX_103911-001-001_272_MT-15_Cas9N863A_p181-p182_GFPneg_T140819_L001_R2.fastq.gz	gaagttcatctgcaccaccg	ctacggcgtgcagtgcttca	gacgtaaacggccacaagtt	ggacttgaagaagtcgtgctg	5	PRJNA641538	FigS2D-F	mouse embryonic stem cell	STN1-/-	eGFP	N863A	N/A	NovaSeq6000
MT-15_Cas9N863A_p364-p365_GFPneg_T280819-HK	HMKV7DMXX_103911-001-001_258_MT-15_Cas9N863A_p364-p365_GFPneg_T280819-HK_L001_R1.fastq.gz	HMKV7DMXX_103911-001-001_258_MT-15_Cas9N863A_p364-p365_GFPneg_T280819-HK_L001_R2.fastq.gz	AAGGAGATGGGAGGCCATCA	TGCTGGATTACATTAAAGCA	GGACTGAAAGACTTGCTCGAGAT	ACACAGTAGCTCTTCAGTCTGATAAAA	5	PRJNA641538	FigS3B-C/S3E/S3F	mouse embryonic stem cell	STN1-/-	mmHPRT exon 3	N863A	N/A	NovaSeq6000
MT-19_Cas9D10A_p358-p359_6tg_Thk	HMKV7DMXX_103911-001-001_296_MT-19_Cas9D10A_p358-p359_6tg_Thk_L001_R1.fastq.gz	HMKV7DMXX_103911-001-001_296_MT-19_Cas9D10A_p358-p359_6tg_Thk_L001_R2.fastq.gz	AAGGAGATGGGAGGCCATCA	TGCTGGATTACATTAAAGCA	GGACTGAAAGACTTGCTCGAGAT	ACACAGTAGCTCTTCAGTCTGATAAAA	5	PRJNA641538	FigS5G-I	mouse embryonic stem cell	Tp53bp1-/-	mmHPRT exon 3	D10A	N/A	NovaSeq6000
MT-20_Cas9D10A_p358-p359_6tg_Thk	HMKV7DMXX_103911-001-001_297_MT-20_Cas9D10A_p358-p359_6tg_Thk_L001_R1.fastq.gz	HMKV7DMXX_103911-001-001_297_MT-20_Cas9D10A_p358-p359_6tg_Thk_L001_R2.fastq.gz	AAGGAGATGGGAGGCCATCA	TGCTGGATTACATTAAAGCA	GGACTGAAAGACTTGCTCGAGAT	ACACAGTAGCTCTTCAGTCTGATAAAA	5	PRJNA641538	FigS5G-I	mouse embryonic stem cell	Tp53BP1-/-	mmHPRT exon 3	D10A	N/A	NovaSeq6000
MT-01_Cas9-N863A_x139_LowZone_T131119	HMKV7DMXX_103911-001-001_300_MT-01_Cas9-N863A_x139_LowZone_T131119_L001_R1.fastq.gz	HMKV7DMXX_103911-001-001_300_MT-01_Cas9-N863A_x139_LowZone_T131119_L001_R2.fastq.gz	CTTGCTTCTGTGCTCCTTCC	AATCGGAAAGGAGCTTCCCT	TCCAGCCCTCAAGCTGTATT	TGTGTGAGAGAAGCGAATGG	5	PRJNA641538	Fig4F-G	mouse embryonic stem cell	wild-type	ChrX primase desert	N863A	N/A	NovaSeq6000
MT-01_Cas9-N863A_x139_Random_T131119	HMKV7DMXX_103911-001-001_302_MT-01_Cas9-N863A_x139_Random_T131119_L001_R1.fastq.gz	HMKV7DMXX_103911-001-001_302_MT-01_Cas9-N863A_x139_Random_T131119_L001_R2.fastq.gz	AGCCTGAGTGTACTCCCAAG	GTACGGCTTTCATGTCTTGA	GCTACAGGAGAGCCTCCAAG	CAGTGGAGGTGAAGCCAGAT	5	PRJNA641538	Fig4F-G	mouse embryonic stem cell	wild-type	ChrX random	N863A	N/A	NovaSeq6000
MT-01_WT_Chr3_Center_413-414_N863A_T20200310	H7FWTDSXY_104028-001-001-125_GGCGGCAG-GCGTAAGA_MT-01_WT_Chr3_Center_413-414_N863A_T20200310_L003_R1.fastq.gz	H7FWTDSXY_104028-001-001-125_GGCGGCAG-GCGTAAGA_MT-01_WT_Chr3_Center_413-414_N863A_T20200310_L003_R2.fastq.gz	CGGCTTCATTACAGCCACTT	GGATGGAAGAAGCGTCATGT	GGAATGGCGAGGACATGACA	TTCCACGACCCTTGGGAAAG	5	PRJNA641538	FigS7E	mouse embryonic stem cell	wild-type	Chr3 PD-center	N863A	N/A	NovaSeq6000
MT-01_WT_Chr3_Center_413-414_N863A_T20200318	H7FWTDSXY_104028-001-001-147_CGAGGAAC-GCGTCTAT_MT-01_WT_Chr3_Center_413-414_N863A_T20200318_L003_R1.fastq.gz	H7FWTDSXY_104028-001-001-147_CGAGGAAC-GCGTCTAT_MT-01_WT_Chr3_Center_413-414_N863A_T20200318_L003_R2.fastq.gz	CGGCTTCATTACAGCCACTT	GGATGGAAGAAGCGTCATGT	GGAATGGCGAGGACATGACA	TTCCACGACCCTTGGGAAAG	5	PRJNA641538	FigS7E	mouse embryonic stem cell	wild-type	Chr3 PD-center	N863A	N/A	NovaSeq6000
MT-01_WT_Chr3_Tip_411-412_N863A_T20200310	H7FWTDSXY_104028-001-001-085_ATGGATAA-GCGTAAGA_MT-01_WT_Chr3_Tip_411-412_N863A_T20200310_L003_R1.fastq.gz	H7FWTDSXY_104028-001-001-085_ATGGATAA-GCGTAAGA_MT-01_WT_Chr3_Tip_411-412_N863A_T20200310_L003_R2.fastq.gz	AtCCAACGTAAAGTCCGGCT	GGCTGGCTAACGTCAGGATG	GGAATGGCGAGGACATGACA	TTCCACGACCCTTGGGAAAG	5	PRJNA641538	FigS7E-F	mouse embryonic stem cell	wild-type	Chr3 PD-tip	N863A	N/A	NovaSeq6000
MT-01_WT_Chr3_Tip_411-412_N863A_T20200318	H7FWTDSXY_104028-001-001-143_AGCGTAAT-TGAAGCTC_MT-01_WT_Chr3_Tip_411-412_N863A_T20200318_L003_R1.fastq.gz	H7FWTDSXY_104028-001-001-143_AGCGTAAT-TGAAGCTC_MT-01_WT_Chr3_Tip_411-412_N863A_T20200318_L003_R2.fastq.gz	AtCCAACGTAAAGTCCGGCT	GGCTGGCTAACGTCAGGATG	GGAATGGCGAGGACATGACA	TTCCACGACCCTTGGGAAAG	5	PRJNA641538	FigS7E	mouse embryonic stem cell	wild-type	Chr3 PD-tip	N863A	N/A	NovaSeq6000
MT-01_WT_Chr3_Tip_427-428_D10A_T20200416	Com_104091-001-001-070_ACGTAACT-AGCTAGAG_MT-01_WT_Chr3_Tip_427-428_D10A_T20200416_L001_R1.fastq.gz	Com_104091-001-001-070_ACGTAACT-AGCTAGAG_MT-01_WT_Chr3_Tip_427-428_D10A_T20200416_L001_R2.fastq.gz	AtCCAACGTAAAGTCCGGCT	GGCTGGCTAACGTCAGGATG	GGAATGGCGAGGACATGACA	TTCCACGACCCTTGGGAAAG	5	PRJNA641538	FigS7G	mouse embryonic stem cell	wild-type	Chr3 PD-tip	D10A	N/A	NovaSeq6000
MT-01_WT_Chr8_Center_425-426_N863A_T20200310	H7FWTDSXY_104028-001-001-131_AAGAGGCA-CCGCCATT_MT-01_WT_Chr8_Center_425-426_N863A_T20200310_L003_R1.fastq.gz	H7FWTDSXY_104028-001-001-131_AAGAGGCA-CCGCCATT_MT-01_WT_Chr8_Center_425-426_N863A_T20200310_L003_R2.fastq.gz	TGAAGTACGGCAGCCCAACA	TGGAGGGACTAAACAGCCTG	TGCCCTGAAATCATAAGGTCCA	GTCACACCCTCTGACCTACG	5	PRJNA641538	Fig4H-I	mouse embryonic stem cell	wild-type	Chr8 PD-center	N863A	N/A	NovaSeq6000
MT-01_WT_Chr8_Center_425-426_N863A_T20200520	Com_104091-001-001-093_CATGACTC-AGAGTAGA_MT-01_WT_Chr8_Center_425-426_N863A_T20200520_L001_R1.fastq.gz	Com_104091-001-001-093_CATGACTC-AGAGTAGA_MT-01_WT_Chr8_Center_425-426_N863A_T20200520_L001_R2.fastq.gz	TGAAGTACGGCAGCCCAACA	TGGAGGGACTAAACAGCCTG	TGCCCTGAAATCATAAGGTCCA	GTCACACCCTCTGACCTACG	5	PRJNA641538	Fig4H-I	mouse embryonic stem cell	wild-type	Chr8 PD-center	N863A	N/A	NovaSeq6000
MT-01_WT_Chr8_Tip_423-424_N863A_T20200310	H7FWTDSXY_104028-001-001-109_GCTACGCT-GTTCAGGT_MT-01_WT_Chr8_Tip_423-424_N863A_T20200310_L003_R1.fastq.gz	H7FWTDSXY_104028-001-001-109_GCTACGCT-GTTCAGGT_MT-01_WT_Chr8_Tip_423-424_N863A_T20200310_L003_R2.fastq.gz	CTAGGAGGTGGAGTCCTGAA	AGTTGGAGTGACCTCATGGA	TGCCCTGAAATCATAAGGTCCA	GTCACACCCTCTGACCTACG	5	PRJNA641538	Fig4H-I/S7C	mouse embryonic stem cell	wild-type	Chr8 PD-tip	N863A	N/A	NovaSeq6000
MT-01_WT_Chr8_Tip_423-424_N863A_T20200520	Com_104091-001-001-092_GAAGTACG-TATCCTCT_MT-01_WT_Chr8_Tip_423-424_N863A_T20200520_L001_R1.fastq.gz	Com_104091-001-001-092_GAAGTACG-TATCCTCT_MT-01_WT_Chr8_Tip_423-424_N863A_T20200520_L001_R2.fastq.gz	CTAGGAGGTGGAGTCCTGAA	AGTTGGAGTGACCTCATGGA	TGCCCTGAAATCATAAGGTCCA	GTCACACCCTCTGACCTACG	5	PRJNA641538	Fig4H-I/FigS7C-D	mouse embryonic stem cell	wild-type	Chr8 PD-tip	N863A	N/A	NovaSeq6000
MT-01_WT_Chr8_Tip_433-434_D10A_T20200416	Com_104091-001-001-076_GGACCTCC-TTCCATGG_MT-01_WT_Chr8_Tip_433-434_D10A_T20200416_L001_R1.fastq.gz	Com_104091-001-001-076_GGACCTCC-TTCCATGG_MT-01_WT_Chr8_Tip_433-434_D10A_T20200416_L001_R2.fastq.gz	CTAGGAGGTGGAGTCCTGAA	AGTTGGAGTGACCTCATGGA	TGCCCTGAAATCATAAGGTCCA	GTCACACCCTCTGACCTACG	5	PRJNA641538	FigS7G	mouse embryonic stem cell	wild-type	Chr8 PD-tip	D10A	N/A	NovaSeq6000
MT-01_WT_x139_Random_395-396_N863A_T20200520	Com_104091-001-001-095_GGACCTCC-CTAAGCCT_MT-01_WT_x139_Random_395-396_N863A_T20200520_L001_R1.fastq.gz	Com_104091-001-001-095_GGACCTCC-CTAAGCCT_MT-01_WT_x139_Random_395-396_N863A_T20200520_L001_R2.fastq.gz	AGCCTGAGTGTACTCCCAAG	GTACGGCTTTCATGTCTTGA	GCTACAGGAGAGCCTCCAAG	CAGTGGAGGTGAAGCCAGAT	5	PRJNA641538	Fig4F-G	mouse embryonic stem cell	wild-type	ChrX random	N863A	N/A	NovaSeq6000
MT-01_WT_X139_Tip_335-336_D10A_T20200416	Com_104091-001-001-078_ATGGATAA-GCGTCTAT_MT-01_WT_X139_Tip_335-336_D10A_T20200416_L001_R1.fastq.gz	Com_104091-001-001-078_ATGGATAA-GCGTCTAT_MT-01_WT_X139_Tip_335-336_D10A_T20200416_L001_R2.fastq.gz	CTTGCTTCTGTGCTCCTTCC	AATCGGAAAGGAGCTTCCCT	TCCAGCCCTCAAGCTGTATT	TGTGTGAGAGAAGCGAATGG	5	PRJNA641538	FigS7G	mouse embryonic stem cell	wild-type	ChrX primase desert	D10A	N/A	NovaSeq6000
MT-01_WT_x139_Tip_389-390_N863A_T20200310	H7FWTDSXY_104028-001-001-117_CATGACTC-GCAAGCAT_MT-01_WT_x139_Tip_389-390_N863A_T20200310_L003_R1.fastq.gz	H7FWTDSXY_104028-001-001-117_CATGACTC-GCAAGCAT_MT-01_WT_x139_Tip_389-390_N863A_T20200310_L003_R2.fastq.gz	CTTGCTTCTGTGCTCCTTCC	AATCGGAAAGGAGCTTCCCT	TCCAGCCCTCAAGCTGTATT	TGTGTGAGAGAAGCGAATGG	5	PRJNA641538	FigS7A	mouse embryonic stem cell	wild-type	ChrX primase desert	N863A	N/A	NovaSeq6000
MT-01_WT_x139_Tip_389-390_N863A_T20200520	Com_104091-001-001-094_GTTCCGGC-ACTGCATA_MT-01_WT_x139_Tip_389-390_N863A_T20200520_L001_R1.fastq.gz	Com_104091-001-001-094_GTTCCGGC-ACTGCATA_MT-01_WT_x139_Tip_389-390_N863A_T20200520_L001_R2.fastq.gz	CTTGCTTCTGTGCTCCTTCC	AATCGGAAAGGAGCTTCCCT	TCCAGCCCTCAAGCTGTATT	TGTGTGAGAGAAGCGAATGG	5	PRJNA641538	Fig4F-G/FigS7A-B	mouse embryonic stem cell	wild-type	ChrX primase desert	N863A	N/A	NovaSeq6000
MT-02_Cas9-N863A_x139_LowZone_T131119	HMKV7DMXX_103911-001-001_307_MT-02_Cas9-N863A_x139_LowZone_T131119_L001_R1.fastq.gz	HMKV7DMXX_103911-001-001_307_MT-02_Cas9-N863A_x139_LowZone_T131119_L001_R2.fastq.gz	CTTGCTTCTGTGCTCCTTCC	AATCGGAAAGGAGCTTCCCT	TCCAGCCCTCAAGCTGTATT	TGTGTGAGAGAAGCGAATGG	5	PRJNA641538	Fig4F-G	mouse embryonic stem cell	wild-type	ChrX primase desert	N863A	N/A	NovaSeq6000
MT-02_Cas9-N863A_x139_Random_T131119	HMKV7DMXX_103911-001-001_309_MT-02_Cas9-N863A_x139_Random_T131119_L001_R1.fastq.gz	HMKV7DMXX_103911-001-001_309_MT-02_Cas9-N863A_x139_Random_T131119_L001_R2.fastq.gz	AGCCTGAGTGTACTCCCAAG	GTACGGCTTTCATGTCTTGA	GCTACAGGAGAGCCTCCAAG	CAGTGGAGGTGAAGCCAGAT	5	PRJNA641538	Fig4F-G	mouse embryonic stem cell	wild-type	ChrX random	N863A	N/A	NovaSeq6000
MT-02_WT_Chr3_Center_413-414_N863A_T20200310	H7FWTDSXY_104028-001-001-126_ACGAGCAG-TATAGCCT_MT-02_WT_Chr3_Center_413-414_N863A_T20200310_L003_R1.fastq.gz	H7FWTDSXY_104028-001-001-126_ACGAGCAG-TATAGCCT_MT-02_WT_Chr3_Center_413-414_N863A_T20200310_L003_R2.fastq.gz	CGGCTTCATTACAGCCACTT	GGATGGAAGAAGCGTCATGT	GGAATGGCGAGGACATGACA	TTCCACGACCCTTGGGAAAG	5	PRJNA641538	FigS7E	mouse embryonic stem cell	wild-type	Chr3 PD-center	N863A	N/A	NovaSeq6000
MT-02_WT_Chr3_Tip_411-412_N863A_T20200310	H7FWTDSXY_104028-001-001-086_TCTGGCAA-TATAGCCT_MT-02_WT_Chr3_Tip_411-412_N863A_T20200310_L003_R1.fastq.gz	H7FWTDSXY_104028-001-001-086_TCTGGCAA-TATAGCCT_MT-02_WT_Chr3_Tip_411-412_N863A_T20200310_L003_R2.fastq.gz	AtCCAACGTAAAGTCCGGCT	GGCTGGCTAACGTCAGGATG	GGAATGGCGAGGACATGACA	TTCCACGACCCTTGGGAAAG	5	PRJNA641538	FigS7E-F	mouse embryonic stem cell	wild-type	Chr3 PD-tip	N863A	N/A	NovaSeq6000
MT-02_WT_Chr3_Tip_427-428_D10A_T20200416	Com_104091-001-001-071_CGTCGTAT-ATTAACTG_MT-02_WT_Chr3_Tip_427-428_D10A_T20200416_L001_R1.fastq.gz	Com_104091-001-001-071_CGTCGTAT-ATTAACTG_MT-02_WT_Chr3_Tip_427-428_D10A_T20200416_L001_R2.fastq.gz	AtCCAACGTAAAGTCCGGCT	GGCTGGCTAACGTCAGGATG	GGAATGGCGAGGACATGACA	TTCCACGACCCTTGGGAAAG	5	PRJNA641538	FigS7G	mouse embryonic stem cell	wild-type	Chr3 PD-tip	D10A	N/A	NovaSeq6000
MT-02_WT_Chr8_Center_425-426_N863A_T20200310	H7FWTDSXY_104028-001-001-132_GTAGAGGA-CGCATATG_MT-02_WT_Chr8_Center_425-426_N863A_T20200310_L003_R1.fastq.gz	H7FWTDSXY_104028-001-001-132_GTAGAGGA-CGCATATG_MT-02_WT_Chr8_Center_425-426_N863A_T20200310_L003_R2.fastq.gz	TGAAGTACGGCAGCCCAACA	TGGAGGGACTAAACAGCCTG	TGCCCTGAAATCATAAGGTCCA	GTCACACCCTCTGACCTACG	5	PRJNA641538	Fig4H-I	mouse embryonic stem cell	wild-type	Chr8 PD-center	N863A	N/A	NovaSeq6000
MT-02_WT_Chr8_Tip_423-424_N863A_T20200310	H7FWTDSXY_104028-001-001-110_CGAGGCTG-AAGCGTTG_MT-02_WT_Chr8_Tip_423-424_N863A_T20200310_L003_R1.fastq.gz	H7FWTDSXY_104028-001-001-110_CGAGGCTG-AAGCGTTG_MT-02_WT_Chr8_Tip_423-424_N863A_T20200310_L003_R2.fastq.gz	CTAGGAGGTGGAGTCCTGAA	AGTTGGAGTGACCTCATGGA	TGCCCTGAAATCATAAGGTCCA	GTCACACCCTCTGACCTACG	5	PRJNA641538	Fig4H-I/S7C	mouse embryonic stem cell	wild-type	Chr8 PD-tip	N863A	N/A	NovaSeq6000
MT-02_WT_Chr8_Tip_433-434_D10A_T20200416	Com_104091-001-001-077_GCCTTATA-GAGAGTCA_MT-02_WT_Chr8_Tip_433-434_D10A_T20200416_L001_R1.fastq.gz	Com_104091-001-001-077_GCCTTATA-GAGAGTCA_MT-02_WT_Chr8_Tip_433-434_D10A_T20200416_L001_R2.fastq.gz	CTAGGAGGTGGAGTCCTGAA	AGTTGGAGTGACCTCATGGA	TGCCCTGAAATCATAAGGTCCA	GTCACACCCTCTGACCTACG	5	PRJNA641538	FigS7G	mouse embryonic stem cell	wild-type	Chr8 PD-tip	D10A	N/A	NovaSeq6000
MT-02_WT_X139_Tip_335-336_D10A_T20200416	Com_104091-001-001-079_TCTGGCAA-GGCGATAA_MT-02_WT_X139_Tip_335-336_D10A_T20200416_L001_R1.fastq.gz	Com_104091-001-001-079_TCTGGCAA-GGCGATAA_MT-02_WT_X139_Tip_335-336_D10A_T20200416_L001_R2.fastq.gz	CTTGCTTCTGTGCTCCTTCC	AATCGGAAAGGAGCTTCCCT	TCCAGCCCTCAAGCTGTATT	TGTGTGAGAGAAGCGAATGG	5	PRJNA641538	FigS7G	mouse embryonic stem cell	wild-type	ChrX primase desert	D10A	N/A	NovaSeq6000
MT-02_WT_x139_Tip_389-390_N863A_T20200310	H7FWTDSXY_104028-001-001-118_GTTCCGGC-GGCATCGA_MT-02_WT_x139_Tip_389-390_N863A_T20200310_L003_R1.fastq.gz	H7FWTDSXY_104028-001-001-118_GTTCCGGC-GGCATCGA_MT-02_WT_x139_Tip_389-390_N863A_T20200310_L003_R2.fastq.gz	CTTGCTTCTGTGCTCCTTCC	AATCGGAAAGGAGCTTCCCT	TCCAGCCCTCAAGCTGTATT	TGTGTGAGAGAAGCGAATGG	5	PRJNA641538	FigS7A	mouse embryonic stem cell	wild-type	ChrX primase desert	N863A	N/A	NovaSeq6000
MT-03_Polq_Chr3_Tip_411-412_N863A_T20200310	H7FWTDSXY_104028-001-001-087_CAGTTAAT-CCTATCCT_MT-03_Polq_Chr3_Tip_411-412_N863A_T20200310_L003_R1.fastq.gz	H7FWTDSXY_104028-001-001-087_CAGTTAAT-CCTATCCT_MT-03_Polq_Chr3_Tip_411-412_N863A_T20200310_L003_R2.fastq.gz	AtCCAACGTAAAGTCCGGCT	GGCTGGCTAACGTCAGGATG	GGAATGGCGAGGACATGACA	TTCCACGACCCTTGGGAAAG	5	PRJNA641538	FigS7E-F	mouse embryonic stem cell	Polq-/-	Chr3 PD-tip	N863A	N/A	NovaSeq6000
MT-03_Polq_Chr3_Tip_411-412_N863A_T20200318	H7FWTDSXY_104028-001-001-144_GGCGGCAG-TGGTAATT_MT-03_Polq_Chr3_Tip_411-412_N863A_T20200318_L003_R1.fastq.gz	H7FWTDSXY_104028-001-001-144_GGCGGCAG-TGGTAATT_MT-03_Polq_Chr3_Tip_411-412_N863A_T20200318_L003_R2.fastq.gz	AtCCAACGTAAAGTCCGGCT	GGCTGGCTAACGTCAGGATG	GGAATGGCGAGGACATGACA	TTCCACGACCCTTGGGAAAG	5	PRJNA641538	FigS7E	mouse embryonic stem cell	Polq-/-	Chr3 PD-tip	N863A	N/A	NovaSeq6000
MT-03_Polq_Chr8_Tip_423-424_N863A_T20200310	H7FWTDSXY_104028-001-001-111_AAGAGGCA-AGTATAAC_MT-03_Polq_Chr8_Tip_423-424_N863A_T20200310_L003_R1.fastq.gz	H7FWTDSXY_104028-001-001-111_AAGAGGCA-AGTATAAC_MT-03_Polq_Chr8_Tip_423-424_N863A_T20200310_L003_R2.fastq.gz	CTAGGAGGTGGAGTCCTGAA	AGTTGGAGTGACCTCATGGA	TGCCCTGAAATCATAAGGTCCA	GTCACACCCTCTGACCTACG	5	PRJNA641538	FigS7C	mouse embryonic stem cell	Polq-/-	Chr8 PD-tip	N863A	N/A	NovaSeq6000
MT-03_Polq_Chr8_Tip_423-424_N863A_T20200520	Com_104091-001-001-097_ATGGATAA-TATAGCCT_MT-03_Polq_Chr8_Tip_423-424_N863A_T20200520_L001_R1.fastq.gz	Com_104091-001-001-097_ATGGATAA-TATAGCCT_MT-03_Polq_Chr8_Tip_423-424_N863A_T20200520_L001_R2.fastq.gz	CTAGGAGGTGGAGTCCTGAA	AGTTGGAGTGACCTCATGGA	TGCCCTGAAATCATAAGGTCCA	GTCACACCCTCTGACCTACG	5	PRJNA641538	FigS7C-D	mouse embryonic stem cell	Polq-/-	Chr8 PD-tip	N863A	N/A	NovaSeq6000
MT-03_Polq_x139_Tip_389-390_N863A_T20200310	H7FWTDSXY_104028-001-001-119_GGACCTCC-TAGATCGC_MT-03_Polq_x139_Tip_389-390_N863A_T20200310_L003_R1.fastq.gz	H7FWTDSXY_104028-001-001-119_GGACCTCC-TAGATCGC_MT-03_Polq_x139_Tip_389-390_N863A_T20200310_L003_R2.fastq.gz	CTTGCTTCTGTGCTCCTTCC	AATCGGAAAGGAGCTTCCCT	TCCAGCCCTCAAGCTGTATT	TGTGTGAGAGAAGCGAATGG	5	PRJNA641538	FigS7A	mouse embryonic stem cell	Polq-/-	ChrX primase desert	N863A	N/A	NovaSeq6000
MT-03_Polq_x139_Tip_389-390_N863A_T20200520	Com_104091-001-001-098_TCTGGCAA-CCTATCCT_MT-03_Polq_x139_Tip_389-390_N863A_T20200520_L001_R1.fastq.gz	Com_104091-001-001-098_TCTGGCAA-CCTATCCT_MT-03_Polq_x139_Tip_389-390_N863A_T20200520_L001_R2.fastq.gz	CTTGCTTCTGTGCTCCTTCC	AATCGGAAAGGAGCTTCCCT	TCCAGCCCTCAAGCTGTATT	TGTGTGAGAGAAGCGAATGG	5	PRJNA641538	FigS7A-B	mouse embryonic stem cell	Polq-/-	ChrX primase desert	N863A	N/A	NovaSeq6000
MT-04_Polq_Chr3_Tip_411-412_N863A_T20200310	H7FWTDSXY_104028-001-001-088_AGCGTAAT-TAATCTTA_MT-04_Polq_Chr3_Tip_411-412_N863A_T20200310_L003_R1.fastq.gz	H7FWTDSXY_104028-001-001-088_AGCGTAAT-TAATCTTA_MT-04_Polq_Chr3_Tip_411-412_N863A_T20200310_L003_R2.fastq.gz	AtCCAACGTAAAGTCCGGCT	GGCTGGCTAACGTCAGGATG	GGAATGGCGAGGACATGACA	TTCCACGACCCTTGGGAAAG	5	PRJNA641538	FigS7E-F	mouse embryonic stem cell	Polq-/-	Chr3 PD-tip	N863A	N/A	NovaSeq6000
MT-04_Polq_Chr8_Tip_423-424_N863A_T20200310	H7FWTDSXY_104028-001-001-112_GTAGAGGA-ATCCGCGC_MT-04_Polq_Chr8_Tip_423-424_N863A_T20200310_L003_R1.fastq.gz	H7FWTDSXY_104028-001-001-112_GTAGAGGA-ATCCGCGC_MT-04_Polq_Chr8_Tip_423-424_N863A_T20200310_L003_R2.fastq.gz	CTAGGAGGTGGAGTCCTGAA	AGTTGGAGTGACCTCATGGA	TGCCCTGAAATCATAAGGTCCA	GTCACACCCTCTGACCTACG	5	PRJNA641538	FigS7C	mouse embryonic stem cell	Polq-/-	Chr8 PD-tip	N863A	N/A	NovaSeq6000
MT-04_Polq_x139_Tip_389-390_N863A_T20200310	H7FWTDSXY_104028-001-001-120_GCCTTATA-CTCTCTAT_MT-04_Polq_x139_Tip_389-390_N863A_T20200310_L003_R1.fastq.gz	H7FWTDSXY_104028-001-001-120_GCCTTATA-CTCTCTAT_MT-04_Polq_x139_Tip_389-390_N863A_T20200310_L003_R2.fastq.gz	CTTGCTTCTGTGCTCCTTCC	AATCGGAAAGGAGCTTCCCT	TCCAGCCCTCAAGCTGTATT	TGTGTGAGAGAAGCGAATGG	5	PRJNA641538	FigS7A	mouse embryonic stem cell	Polq-/-	ChrX primase desert	N863A	N/A	NovaSeq6000
MT-05_Ku80_Chr3_Tip_411-412_N863A_T20200310	H7FWTDSXY_104028-001-001-089_GGCGGCAG-CAGGACGT_MT-05_Ku80_Chr3_Tip_411-412_N863A_T20200310_L003_R1.fastq.gz	H7FWTDSXY_104028-001-001-089_GGCGGCAG-CAGGACGT_MT-05_Ku80_Chr3_Tip_411-412_N863A_T20200310_L003_R2.fastq.gz	AtCCAACGTAAAGTCCGGCT	GGCTGGCTAACGTCAGGATG	GGAATGGCGAGGACATGACA	TTCCACGACCCTTGGGAAAG	5	PRJNA641538	FigS7E-F	mouse embryonic stem cell	Ku80-/-	Chr3 PD-tip	N863A	N/A	NovaSeq6000
MT-05_Ku80_Chr3_Tip_411-412_N863A_T20200318	H7FWTDSXY_104028-001-001-145_ACGAGCAG-TTCCATGG_MT-05_Ku80_Chr3_Tip_411-412_N863A_T20200318_L003_R1.fastq.gz	H7FWTDSXY_104028-001-001-145_ACGAGCAG-TTCCATGG_MT-05_Ku80_Chr3_Tip_411-412_N863A_T20200318_L003_R2.fastq.gz	AtCCAACGTAAAGTCCGGCT	GGCTGGCTAACGTCAGGATG	GGAATGGCGAGGACATGACA	TTCCACGACCCTTGGGAAAG	5	PRJNA641538	FigS7E	mouse embryonic stem cell	Ku80-/-	Chr3 PD-tip	N863A	N/A	NovaSeq6000
MT-05_Ku80_Chr8_Tip_423-424_N863A_T20200310	H7FWTDSXY_104028-001-001-113_ACGTAACT-ATTACGCT_MT-05_Ku80_Chr8_Tip_423-424_N863A_T20200310_L003_R1.fastq.gz	H7FWTDSXY_104028-001-001-113_ACGTAACT-ATTACGCT_MT-05_Ku80_Chr8_Tip_423-424_N863A_T20200310_L003_R2.fastq.gz	CTAGGAGGTGGAGTCCTGAA	AGTTGGAGTGACCTCATGGA	TGCCCTGAAATCATAAGGTCCA	GTCACACCCTCTGACCTACG	5	PRJNA641538	FigS7C	mouse embryonic stem cell	Ku80-/-	Chr8 PD-tip	N863A	N/A	NovaSeq6000
MT-05_Ku80_Chr8_Tip_423-424_N863A_T20200520	Com_104091-001-001-100_AGCGTAAT-CAGGACGT_MT-05_Ku80_Chr8_Tip_423-424_N863A_T20200520_L001_R1.fastq.gz	Com_104091-001-001-100_AGCGTAAT-CAGGACGT_MT-05_Ku80_Chr8_Tip_423-424_N863A_T20200520_L001_R2.fastq.gz	CTAGGAGGTGGAGTCCTGAA	AGTTGGAGTGACCTCATGGA	TGCCCTGAAATCATAAGGTCCA	GTCACACCCTCTGACCTACG	5	PRJNA641538	FigS7C-D	mouse embryonic stem cell	Ku80-/-	Chr8 PD-tip	N863A	N/A	NovaSeq6000
MT-05_Ku80_x139_Tip_389-390_N863A_T20200310	H7FWTDSXY_104028-001-001-121_ATGGATAA-TATCCTCT_MT-05_Ku80_x139_Tip_389-390_N863A_T20200310_L003_R1.fastq.gz	H7FWTDSXY_104028-001-001-121_ATGGATAA-TATCCTCT_MT-05_Ku80_x139_Tip_389-390_N863A_T20200310_L003_R2.fastq.gz	CTTGCTTCTGTGCTCCTTCC	AATCGGAAAGGAGCTTCCCT	TCCAGCCCTCAAGCTGTATT	TGTGTGAGAGAAGCGAATGG	5	PRJNA641538	FigS7A	mouse embryonic stem cell	Ku80-/-	ChrX primase desert	N863A	N/A	NovaSeq6000
MT-05_Ku80_x139_Tip_389-390_N863A_T20200520	Com_104091-001-001-101_GGCGGCAG-GTTACCGC_MT-05_Ku80_x139_Tip_389-390_N863A_T20200520_L001_R1.fastq.gz	Com_104091-001-001-101_GGCGGCAG-GTTACCGC_MT-05_Ku80_x139_Tip_389-390_N863A_T20200520_L001_R2.fastq.gz	CTTGCTTCTGTGCTCCTTCC	AATCGGAAAGGAGCTTCCCT	TCCAGCCCTCAAGCTGTATT	TGTGTGAGAGAAGCGAATGG	5	PRJNA641538	FigS7A-B	mouse embryonic stem cell	Ku80-/-	ChrX primase desert	N863A	N/A	NovaSeq6000
MT-06_Ku80_Chr3_Tip_411-412_N863A_T20200310	H7FWTDSXY_104028-001-001-090_ACGAGCAG-GTTACCGC_MT-06_Ku80_Chr3_Tip_411-412_N863A_T20200310_L003_R1.fastq.gz	H7FWTDSXY_104028-001-001-090_ACGAGCAG-GTTACCGC_MT-06_Ku80_Chr3_Tip_411-412_N863A_T20200310_L003_R2.fastq.gz	AtCCAACGTAAAGTCCGGCT	GGCTGGCTAACGTCAGGATG	GGAATGGCGAGGACATGACA	TTCCACGACCCTTGGGAAAG	5	PRJNA641538	FigS7E-F	mouse embryonic stem cell	Ku80-/-	Chr3 PD-tip	N863A	N/A	NovaSeq6000
MT-06_Ku80_Chr8_Tip_423-424_N863A_T20200310	H7FWTDSXY_104028-001-001-114_CGTCGTAT-CAGAGCTT_MT-06_Ku80_Chr8_Tip_423-424_N863A_T20200310_L003_R1.fastq.gz	H7FWTDSXY_104028-001-001-114_CGTCGTAT-CAGAGCTT_MT-06_Ku80_Chr8_Tip_423-424_N863A_T20200310_L003_R2.fastq.gz	CTAGGAGGTGGAGTCCTGAA	AGTTGGAGTGACCTCATGGA	TGCCCTGAAATCATAAGGTCCA	GTCACACCCTCTGACCTACG	5	PRJNA641538	FigS7C	mouse embryonic stem cell	Ku80-/-	Chr8 PD-tip	N863A	N/A	NovaSeq6000
MT-06_Ku80_x139_Tip_389-390_N863A_T20200310	H7FWTDSXY_104028-001-001-122_TCTGGCAA-AGAGTAGA_MT-06_Ku80_x139_Tip_389-390_N863A_T20200310_L003_R1.fastq.gz	H7FWTDSXY_104028-001-001-122_TCTGGCAA-AGAGTAGA_MT-06_Ku80_x139_Tip_389-390_N863A_T20200310_L003_R2.fastq.gz	CTTGCTTCTGTGCTCCTTCC	AATCGGAAAGGAGCTTCCCT	TCCAGCCCTCAAGCTGTATT	TGTGTGAGAGAAGCGAATGG	5	PRJNA641538	FigS7A	mouse embryonic stem cell	Ku80-/-	ChrX primase desert	N863A	N/A	NovaSeq6000
MT-07_Ctc1_Chr3_Tip_411-412_N863A_T20200310	H7FWTDSXY_104028-001-001-091_ACCTGAAC-CCGCCATT_MT-07_Ctc1_Chr3_Tip_411-412_N863A_T20200310_L003_R1.fastq.gz	H7FWTDSXY_104028-001-001-091_ACCTGAAC-CCGCCATT_MT-07_Ctc1_Chr3_Tip_411-412_N863A_T20200310_L003_R2.fastq.gz	AtCCAACGTAAAGTCCGGCT	GGCTGGCTAACGTCAGGATG	GGAATGGCGAGGACATGACA	TTCCACGACCCTTGGGAAAG	5	PRJNA641538	FigS7E-F	mouse embryonic stem cell	CTC1-/-	Chr3 PD-tip	N863A	N/A	NovaSeq6000
MT-07_Ctc1_Chr3_Tip_411-412_N863A_T20200318	H7FWTDSXY_104028-001-001-146_ACCTGAAC-GAGAGTCA_MT-07_Ctc1_Chr3_Tip_411-412_N863A_T20200318_L003_R1.fastq.gz	H7FWTDSXY_104028-001-001-146_ACCTGAAC-GAGAGTCA_MT-07_Ctc1_Chr3_Tip_411-412_N863A_T20200318_L003_R2.fastq.gz	AtCCAACGTAAAGTCCGGCT	GGCTGGCTAACGTCAGGATG	GGAATGGCGAGGACATGACA	TTCCACGACCCTTGGGAAAG	5	PRJNA641538	FigS7E	mouse embryonic stem cell	CTC1-/-	Chr3 PD-tip	N863A	N/A	NovaSeq6000
MT-07_Ctc1_Chr8_Tip_423-424_N863A_T20200310	H7FWTDSXY_104028-001-001-115_TGAGTTGG-CGCTTCAT_MT-07_Ctc1_Chr8_Tip_423-424_N863A_T20200310_L003_R1.fastq.gz	H7FWTDSXY_104028-001-001-115_TGAGTTGG-CGCTTCAT_MT-07_Ctc1_Chr8_Tip_423-424_N863A_T20200310_L003_R2.fastq.gz	CTAGGAGGTGGAGTCCTGAA	AGTTGGAGTGACCTCATGGA	TGCCCTGAAATCATAAGGTCCA	GTCACACCCTCTGACCTACG	5	PRJNA641538	FigS7C	mouse embryonic stem cell	CTC1-/-	Chr8 PD-tip	N863A	N/A	NovaSeq6000
MT-07_Ctc1_Chr8_Tip_423-424_N863A_T20200520	Com_104091-001-001-103_ACCTGAAC-CGCATATG_MT-07_Ctc1_Chr8_Tip_423-424_N863A_T20200520_L001_R1.fastq.gz	Com_104091-001-001-103_ACCTGAAC-CGCATATG_MT-07_Ctc1_Chr8_Tip_423-424_N863A_T20200520_L001_R2.fastq.gz	CTAGGAGGTGGAGTCCTGAA	AGTTGGAGTGACCTCATGGA	TGCCCTGAAATCATAAGGTCCA	GTCACACCCTCTGACCTACG	5	PRJNA641538	FigS7C-D	mouse embryonic stem cell	CTC1-/-	Chr8 PD-tip	N863A	N/A	NovaSeq6000
MT-07_Ctc1_x139_Tip_389-390_N863A_T20200310	H7FWTDSXY_104028-001-001-123_CAGTTAAT-ACTGCATA_MT-07_Ctc1_x139_Tip_389-390_N863A_T20200310_L003_R1.fastq.gz	H7FWTDSXY_104028-001-001-123_CAGTTAAT-ACTGCATA_MT-07_Ctc1_x139_Tip_389-390_N863A_T20200310_L003_R2.fastq.gz	CTTGCTTCTGTGCTCCTTCC	AATCGGAAAGGAGCTTCCCT	TCCAGCCCTCAAGCTGTATT	TGTGTGAGAGAAGCGAATGG	5	PRJNA641538	FigS7A	mouse embryonic stem cell	CTC1-/-	ChrX primase desert	N863A	N/A	NovaSeq6000
MT-07_Ctc1_x139_Tip_389-390_N863A_T20200520	Com_104091-001-001-104_CGAGGAAC-CTCCGGTT_MT-07_Ctc1_x139_Tip_389-390_N863A_T20200520_L001_R1.fastq.gz	Com_104091-001-001-104_CGAGGAAC-CTCCGGTT_MT-07_Ctc1_x139_Tip_389-390_N863A_T20200520_L001_R2.fastq.gz	CTTGCTTCTGTGCTCCTTCC	AATCGGAAAGGAGCTTCCCT	TCCAGCCCTCAAGCTGTATT	TGTGTGAGAGAAGCGAATGG	5	PRJNA641538	FigS7A-B	mouse embryonic stem cell	CTC1-/-	ChrX primase desert	N863A	N/A	NovaSeq6000
MT-08_Ctc1_Chr3_Tip_411-412_N863A_T20200310	H7FWTDSXY_104028-001-001-092_CGAGGAAC-CGCATATG_MT-08_Ctc1_Chr3_Tip_411-412_N863A_T20200310_L003_R1.fastq.gz	H7FWTDSXY_104028-001-001-092_CGAGGAAC-CGCATATG_MT-08_Ctc1_Chr3_Tip_411-412_N863A_T20200310_L003_R2.fastq.gz	AtCCAACGTAAAGTCCGGCT	GGCTGGCTAACGTCAGGATG	GGAATGGCGAGGACATGACA	TTCCACGACCCTTGGGAAAG	5	PRJNA641538	FigS7E-F	mouse embryonic stem cell	CTC1-/-	Chr3 PD-tip	N863A	N/A	NovaSeq6000
MT-08_Ctc1_Chr8_Tip_423-424_N863A_T20200310	H7FWTDSXY_104028-001-001-116_GAAGTACG-GAATTCGC_MT-08_Ctc1_Chr8_Tip_423-424_N863A_T20200310_L003_R1.fastq.gz	H7FWTDSXY_104028-001-001-116_GAAGTACG-GAATTCGC_MT-08_Ctc1_Chr8_Tip_423-424_N863A_T20200310_L003_R2.fastq.gz	CTAGGAGGTGGAGTCCTGAA	AGTTGGAGTGACCTCATGGA	TGCCCTGAAATCATAAGGTCCA	GTCACACCCTCTGACCTACG	5	PRJNA641538	FigS7C	mouse embryonic stem cell	CTC1-/-	Chr8 PD-tip	N863A	N/A	NovaSeq6000
MT-08_Ctc1_x139_Tip_389-390_N863A_T20200310	H7FWTDSXY_104028-001-001-124_AGCGTAAT-CTAAGCCT_MT-08_Ctc1_x139_Tip_389-390_N863A_T20200310_L003_R1.fastq.gz	H7FWTDSXY_104028-001-001-124_AGCGTAAT-CTAAGCCT_MT-08_Ctc1_x139_Tip_389-390_N863A_T20200310_L003_R2.fastq.gz	CTTGCTTCTGTGCTCCTTCC	AATCGGAAAGGAGCTTCCCT	TCCAGCCCTCAAGCTGTATT	TGTGTGAGAGAAGCGAATGG	5	PRJNA641538	FigS7A	mouse embryonic stem cell	CTC1-/-	ChrX primase desert	N863A	N/A	NovaSeq6000
RPE1-p53-1_Cas9-N863A_p375-p377_L1-R1	H7FWTDSXY_104028-001-001-054_CGAGGAAC-GAGCTAAT_RPE1-p53-1_Cas9-N863A_p375-p377_L1-R1_L003_R1.fastq.gz	H7FWTDSXY_104028-001-001-054_CGAGGAAC-GAGCTAAT_RPE1-p53-1_Cas9-N863A_p375-p377_L1-R1_L003_R2.fastq.gz	ACAGGTGACCGGCTCCTCAG	AAATGGGAGTTTCCAAGAGA	gCAATTTAGGTATGAAAGCCAGC	gctgcagaaacatttggcaca	5	PRJNA641538	Fig3F-G/FigS6B	retina pigment epithelial cell	p53-/-	FLT3	N863A	N/A	NovaSeq6000
RPE1-p53-1_Cas9-N863A_p376-p378_L2-R2	H7FWTDSXY_104028-001-001-055_GCTACGCT-GCTAATGG_RPE1-p53-1_Cas9-N863A_p376-p378_L2-R2_L003_R1.fastq.gz	H7FWTDSXY_104028-001-001-055_GCTACGCT-GCTAATGG_RPE1-p53-1_Cas9-N863A_p376-p378_L2-R2_L003_R2.fastq.gz	GATGGTACAGGTGACCGGCT	AATGGGAGTTTCCAAGAGAA	gCAATTTAGGTATGAAAGCCAGC	gctgcagaaacatttggcaca	5	PRJNA641538	Fig3F-G/FigS6B	retina pigment epithelial cell	p53-/-	FLT3	N863A	N/A	NovaSeq6000
RPE1-p53-2_Cas9-N863A_p375-p377_L1-R1	H7FWTDSXY_104028-001-001-056_CGAGGCTG-GTAAGTTG_RPE1-p53-2_Cas9-N863A_p375-p377_L1-R1_L003_R1.fastq.gz	H7FWTDSXY_104028-001-001-056_CGAGGCTG-GTAAGTTG_RPE1-p53-2_Cas9-N863A_p375-p377_L1-R1_L003_R2.fastq.gz	ACAGGTGACCGGCTCCTCAG	AAATGGGAGTTTCCAAGAGA	gCAATTTAGGTATGAAAGCCAGC	gctgcagaaacatttggcaca	5	PRJNA641538	Fig3F-G/FigS6B	retina pigment epithelial cell	p53-/-	FLT3	N863A	N/A	NovaSeq6000
RPE1-p53-2_Cas9-N863A_p376-p378_L2-R2	H7FWTDSXY_104028-001-001-057_AAGAGGCA-AACGCAAT_RPE1-p53-2_Cas9-N863A_p376-p378_L2-R2_L003_R1.fastq.gz	H7FWTDSXY_104028-001-001-057_AAGAGGCA-AACGCAAT_RPE1-p53-2_Cas9-N863A_p376-p378_L2-R2_L003_R2.fastq.gz	GATGGTACAGGTGACCGGCT	AATGGGAGTTTCCAAGAGAA	gCAATTTAGGTATGAAAGCCAGC	gctgcagaaacatttggcaca	5	PRJNA641538	Fig3F-G/FigS6B	retina pigment epithelial cell	p53-/-	FLT3	N863A	N/A	NovaSeq6000
RPE1-p53-Rev7-02_Cas9-N863A_p375-p377_L1-R1	H7FWTDSXY_104028-001-001-058_GTAGAGGA-AGATGCCA_RPE1-p53-Rev7-02_Cas9-N863A_p375-p377_L1-R1_L003_R1.fastq.gz	H7FWTDSXY_104028-001-001-058_GTAGAGGA-AGATGCCA_RPE1-p53-Rev7-02_Cas9-N863A_p375-p377_L1-R1_L003_R2.fastq.gz	ACAGGTGACCGGCTCCTCAG	AAATGGGAGTTTCCAAGAGA	gCAATTTAGGTATGAAAGCCAGC	gctgcagaaacatttggcaca	5	PRJNA641538	Fig3F-G/FigS6B	retina pigment epithelial cell	p53-/- Rev7-/-	FLT3	N863A	N/A	NovaSeq6000
RPE1-p53-Rev7-02_Cas9-N863A_p376-p378_L2-R2	H7FWTDSXY_104028-001-001-059_ACGTAACT-AGCTAGAG_RPE1-p53-Rev7-02_Cas9-N863A_p376-p378_L2-R2_L003_R1.fastq.gz	H7FWTDSXY_104028-001-001-059_ACGTAACT-AGCTAGAG_RPE1-p53-Rev7-02_Cas9-N863A_p376-p378_L2-R2_L003_R2.fastq.gz	GATGGTACAGGTGACCGGCT	AATGGGAGTTTCCAAGAGAA	gCAATTTAGGTATGAAAGCCAGC	gctgcagaaacatttggcaca	5	PRJNA641538	Fig3F-G/FigS6B	retina pigment epithelial cell	p53-/- Rev7-/-	FLT3	N863A	N/A	NovaSeq6000
RPE1-p53-Rev7-06_Cas9-N863A_p375-p377_L1-R1	H7FWTDSXY_104028-001-001-060_CGTCGTAT-ATTAACTG_RPE1-p53-Rev7-06_Cas9-N863A_p375-p377_L1-R1_L003_R1.fastq.gz	H7FWTDSXY_104028-001-001-060_CGTCGTAT-ATTAACTG_RPE1-p53-Rev7-06_Cas9-N863A_p375-p377_L1-R1_L003_R2.fastq.gz	ACAGGTGACCGGCTCCTCAG	AAATGGGAGTTTCCAAGAGA	gCAATTTAGGTATGAAAGCCAGC	gctgcagaaacatttggcaca	5	PRJNA641538	Fig3F-G/FigS6B	retina pigment epithelial cell	p53-/- Rev7-/-	FLT3	N863A	N/A	NovaSeq6000
RPE1-p53-Rev7-06_Cas9-N863A_p376-p378_L2-R2	H7FWTDSXY_104028-001-001-061_TGAGTTGG-TAGACTGG_RPE1-p53-Rev7-06_Cas9-N863A_p376-p378_L2-R2_L003_R1.fastq.gz	H7FWTDSXY_104028-001-001-061_TGAGTTGG-TAGACTGG_RPE1-p53-Rev7-06_Cas9-N863A_p376-p378_L2-R2_L003_R2.fastq.gz	GATGGTACAGGTGACCGGCT	AATGGGAGTTTCCAAGAGAA	gCAATTTAGGTATGAAAGCCAGC	gctgcagaaacatttggcaca	5	PRJNA641538	Fig3F-G/FigS6B	retina pigment epithelial cell	p53-/- Rev7-/-	FLT3	N863A	N/A	NovaSeq6000
RPE1dPAC-p53_HBB_N863A_656-657_20210501_T17	HM7WFDSXY_104406-001-042_RPE1dPAC-p53_HBB_N863A_656-657_20210501_T17_L004_R1.fastq.gz	HM7WFDSXY_104406-001-042_RPE1dPAC-p53_HBB_N863A_656-657_20210501_T17_L004_R2.fastq.gz	TGGTGCACCTGACTCCTGAG	AGTTGGTGGTGAGGCCCTGG	ggcagagccatctattgcttA	tattggtctccttaaacctgtctt		PRJNA641538	FigS6C-E	retina pigment epithelial cell	p53-/-	HBB	N863A	N/A	NovaSeq6000
RPE1dPAC-p53_HBB_N863A_656-657_20210501_T17	HVJFWDSXY_104406-001-042_RPE1dPAC-p53_HBB_N863A_656-657_20210501_T17_L002_R1.fastq.gz	HVJFWDSXY_104406-001-042_RPE1dPAC-p53_HBB_N863A_656-657_20210501_T17_L002_R2.fastq.gz	TGGTGCACCTGACTCCTGAG	AGTTGGTGGTGAGGCCCTGG	ggcagagccatctattgcttA	tattggtctccttaaacctgtctt		PRJNA641538	FigS6C-E	retina pigment epithelial cell	p53-/-	HBB	N863A	N/A	NovaSeq6000
RPE1dPAC-p53_HBB_N863A_656-657_20210501_T18	HM7WFDSXY_104406-001-043_RPE1dPAC-p53_HBB_N863A_656-657_20210501_T18_L004_R1.fastq.gz	HM7WFDSXY_104406-001-043_RPE1dPAC-p53_HBB_N863A_656-657_20210501_T18_L004_R2.fastq.gz	TGGTGCACCTGACTCCTGAG	AGTTGGTGGTGAGGCCCTGG	ggcagagccatctattgcttA	tattggtctccttaaacctgtctt		PRJNA641538	FigS6C-E	retina pigment epithelial cell	p53-/-	HBB	N863A	N/A	NovaSeq6000
RPE1dPAC-p53_HBB_N863A_656-657_20210501_T18	HVJFWDSXY_104406-001-043_RPE1dPAC-p53_HBB_N863A_656-657_20210501_T18_L002_R1.fastq.gz	HVJFWDSXY_104406-001-043_RPE1dPAC-p53_HBB_N863A_656-657_20210501_T18_L002_R2.fastq.gz	TGGTGCACCTGACTCCTGAG	AGTTGGTGGTGAGGCCCTGG	ggcagagccatctattgcttA	tattggtctccttaaacctgtctt		PRJNA641538	FigS6C-E	retina pigment epithelial cell	p53-/-	HBB	N863A	N/A	NovaSeq6000
RPE1dPAC-p53-Rev7-#6_HBB_N863A_656-657_20210501_T19	HM7WFDSXY_104406-001-044_RPE1dPAC-p53-Rev7-#6_HBB_N863A_656-657_20210501_T19_L004_R1.fastq.gz	HM7WFDSXY_104406-001-044_RPE1dPAC-p53-Rev7-#6_HBB_N863A_656-657_20210501_T19_L004_R2.fastq.gz	TGGTGCACCTGACTCCTGAG	AGTTGGTGGTGAGGCCCTGG	ggcagagccatctattgcttA	tattggtctccttaaacctgtctt		PRJNA641538	FigS6C-E	retina pigment epithelial cell	p53-/- Rev7-/-	HBB	N863A	N/A	NovaSeq6000
RPE1dPAC-p53-Rev7-#6_HBB_N863A_656-657_20210501_T19	HVJFWDSXY_104406-001-044_RPE1dPAC-p53-Rev7-#6_HBB_N863A_656-657_20210501_T19_L002_R1.fastq.gz	HVJFWDSXY_104406-001-044_RPE1dPAC-p53-Rev7-#6_HBB_N863A_656-657_20210501_T19_L002_R2.fastq.gz	TGGTGCACCTGACTCCTGAG	AGTTGGTGGTGAGGCCCTGG	ggcagagccatctattgcttA	tattggtctccttaaacctgtctt		PRJNA641538	FigS6C-E	retina pigment epithelial cell	p53-/- Rev7-/-	HBB	N863A	N/A	NovaSeq6000
RPE1dPAC-p53-Rev7-#24_HBB_N863A_656-657_20210501_T20	HM7WFDSXY_104406-001-045_RPE1dPAC-p53-Rev7-#24_HBB_N863A_656-657_20210501_T20_L004_R1.fastq.gz	HM7WFDSXY_104406-001-045_RPE1dPAC-p53-Rev7-#24_HBB_N863A_656-657_20210501_T20_L004_R2.fastq.gz	TGGTGCACCTGACTCCTGAG	AGTTGGTGGTGAGGCCCTGG	ggcagagccatctattgcttA	tattggtctccttaaacctgtctt		PRJNA641538	FigS6C-E	retina pigment epithelial cell	p53-/- Rev7-/-	HBB	N863A	N/A	NovaSeq6000
RPE1dPAC-p53-Rev7-#24_HBB_N863A_656-657_20210501_T20	HVJFWDSXY_104406-001-045_RPE1dPAC-p53-Rev7-#24_HBB_N863A_656-657_20210501_T20_L002_R1.fastq.gz	HVJFWDSXY_104406-001-045_RPE1dPAC-p53-Rev7-#24_HBB_N863A_656-657_20210501_T20_L002_R2.fastq.gz	TGGTGCACCTGACTCCTGAG	AGTTGGTGGTGAGGCCCTGG	ggcagagccatctattgcttA	tattggtctccttaaacctgtctt		PRJNA641538	FigS6C-E	retina pigment epithelial cell	p53-/- Rev7-/-	HBB	N863A	N/A	NovaSeq6000
RPE1dPAC-p53_HBB_N863A_656-657_20211301_T13	HM7WFDSXY_104406-001-058_RPE1dPAC-p53_HBB_N863A_656-657_20211301_T13_L004_R1.fastq.gz	HM7WFDSXY_104406-001-058_RPE1dPAC-p53_HBB_N863A_656-657_20211301_T13_L004_R2.fastq.gz	TGGTGCACCTGACTCCTGAG	AGTTGGTGGTGAGGCCCTGG	ggcagagccatctattgcttA	tattggtctccttaaacctgtctt		PRJNA641538	FigS6C-E	retina pigment epithelial cell	p53-/-	HBB	N863A	N/A	NovaSeq6000
RPE1dPAC-p53_HBB_N863A_656-657_20211301_T13	HVJFWDSXY_104406-001-058_RPE1dPAC-p53_HBB_N863A_656-657_20211301_T13_L002_R1.fastq.gz	HVJFWDSXY_104406-001-058_RPE1dPAC-p53_HBB_N863A_656-657_20211301_T13_L002_R2.fastq.gz	TGGTGCACCTGACTCCTGAG	AGTTGGTGGTGAGGCCCTGG	ggcagagccatctattgcttA	tattggtctccttaaacctgtctt		PRJNA641538	FigS6C-E	retina pigment epithelial cell	p53-/-	HBB	N863A	N/A	NovaSeq6000
RPE1dPAC-p53-Rev7-#6_HBB_N863A_656-657_20211301_T14	HM7WFDSXY_104406-001-059_RPE1dPAC-p53-Rev7-#6_HBB_N863A_656-657_20211301_T14_L004_R1.fastq.gz	HM7WFDSXY_104406-001-059_RPE1dPAC-p53-Rev7-#6_HBB_N863A_656-657_20211301_T14_L004_R2.fastq.gz	TGGTGCACCTGACTCCTGAG	AGTTGGTGGTGAGGCCCTGG	ggcagagccatctattgcttA	tattggtctccttaaacctgtctt		PRJNA641538	FigS6C-E	retina pigment epithelial cell	p53-/- Rev7-/-	HBB	N863A	N/A	NovaSeq6000
RPE1dPAC-p53-Rev7-#6_HBB_N863A_656-657_20211301_T14	HVJFWDSXY_104406-001-059_RPE1dPAC-p53-Rev7-#6_HBB_N863A_656-657_20211301_T14_L002_R1.fastq.gz	HVJFWDSXY_104406-001-059_RPE1dPAC-p53-Rev7-#6_HBB_N863A_656-657_20211301_T14_L002_R2.fastq.gz	TGGTGCACCTGACTCCTGAG	AGTTGGTGGTGAGGCCCTGG	ggcagagccatctattgcttA	tattggtctccttaaacctgtctt		PRJNA641538	FigS6C-E	retina pigment epithelial cell	p53-/- Rev7-/-	HBB	N863A	N/A	NovaSeq6000
RPE1dPAC-p53-Rev7-#24_HBB_N863A_656-657_20211301_T15	HM7WFDSXY_104406-001-060_RPE1dPAC-p53-Rev7-#24_HBB_N863A_656-657_20211301_T15_L004_R1.fastq.gz	HM7WFDSXY_104406-001-060_RPE1dPAC-p53-Rev7-#24_HBB_N863A_656-657_20211301_T15_L004_R2.fastq.gz	TGGTGCACCTGACTCCTGAG	AGTTGGTGGTGAGGCCCTGG	ggcagagccatctattgcttA	tattggtctccttaaacctgtctt		PRJNA641538	FigS6C-E	retina pigment epithelial cell	p53-/- Rev7-/-	HBB	N863A	N/A	NovaSeq6000
RPE1dPAC-p53-Rev7-#24_HBB_N863A_656-657_20211301_T15	HVJFWDSXY_104406-001-060_RPE1dPAC-p53-Rev7-#24_HBB_N863A_656-657_20211301_T15_L002_R1.fastq.gz	HVJFWDSXY_104406-001-060_RPE1dPAC-p53-Rev7-#24_HBB_N863A_656-657_20211301_T15_L002_R2.fastq.gz	TGGTGCACCTGACTCCTGAG	AGTTGGTGGTGAGGCCCTGG	ggcagagccatctattgcttA	tattggtctccttaaacctgtctt		PRJNA641538	FigS6C-E	retina pigment epithelial cell	p53-/- Rev7-/-	HBB	N863A	N/A	NovaSeq6000
RPE1_p53_eGFP_LV463_N863A_sgRNA5-6eGFP_T1_T20210302	HM7WFDSXY_104406-001-563_RPE1_p53_eGFP_LV463_N863A_sgRNA5-6eGFP_T1_T20210302_L004_R1.fastq.gz	HM7WFDSXY_104406-001-563_RPE1_p53_eGFP_LV463_N863A_sgRNA5-6eGFP_T1_T20210302_L004_R2.fastq.gz	gaagttcatctgcaccaccg	ctacggcgtgcagtgcttca	gacgtaaacggccacaagtt	ggacttgaagaagtcgtgctg		PRJNA641538	Fig3I	retina pigment epithelial cell	p53-/-	eGFP	N863A	N/A	NovaSeq6000
RPE1_p53_eGFP_LV463_N863A_sgRNA5-6eGFP_T1_T20210302	HVJFWDSXY_104406-001-563_RPE1_p53_eGFP_LV463_N863A_sgRNA5-6eGFP_T1_T20210302_L002_R1.fastq.gz	HVJFWDSXY_104406-001-563_RPE1_p53_eGFP_LV463_N863A_sgRNA5-6eGFP_T1_T20210302_L002_R2.fastq.gz	gaagttcatctgcaccaccg	ctacggcgtgcagtgcttca	gacgtaaacggccacaagtt	ggacttgaagaagtcgtgctg		PRJNA641538	Fig3I	retina pigment epithelial cell	p53-/-	eGFP	N863A	N/A	NovaSeq6000
RPE1_p53_eGFP_LV463_N863A_sgRNA5-6eGFP_T1_T20210305	HM7WFDSXY_104406-001-595_RPE1_p53_eGFP_LV463_N863A_sgRNA5-6eGFP_T1_T20210305_L004_R1.fastq.gz	HM7WFDSXY_104406-001-595_RPE1_p53_eGFP_LV463_N863A_sgRNA5-6eGFP_T1_T20210305_L004_R2.fastq.gz	gaagttcatctgcaccaccg	ctacggcgtgcagtgcttca	gacgtaaacggccacaagtt	ggacttgaagaagtcgtgctg		PRJNA641538	Fig3I	retina pigment epithelial cell	p53-/-	eGFP	N863A	N/A	NovaSeq6000
RPE1_p53_eGFP_LV463_N863A_sgRNA5-6eGFP_T1_T20210305	HVJFWDSXY_104406-001-595_RPE1_p53_eGFP_LV463_N863A_sgRNA5-6eGFP_T1_T20210305_L002_R1.fastq.gz	HVJFWDSXY_104406-001-595_RPE1_p53_eGFP_LV463_N863A_sgRNA5-6eGFP_T1_T20210305_L002_R2.fastq.gz	gaagttcatctgcaccaccg	ctacggcgtgcagtgcttca	gacgtaaacggccacaagtt	ggacttgaagaagtcgtgctg		PRJNA641538	Fig3I	retina pigment epithelial cell	p53-/-	eGFP	N863A	N/A	NovaSeq6000
RPE1_p53_eGFP_LV463_N863A_sgRNA5-6eGFP_T2_T20210302	HM7WFDSXY_104406-001-564_RPE1_p53_eGFP_LV463_N863A_sgRNA5-6eGFP_T2_T20210302_L004_R1.fastq.gz	HM7WFDSXY_104406-001-564_RPE1_p53_eGFP_LV463_N863A_sgRNA5-6eGFP_T2_T20210302_L004_R2.fastq.gz	gaagttcatctgcaccaccg	ctacggcgtgcagtgcttca	gacgtaaacggccacaagtt	ggacttgaagaagtcgtgctg		PRJNA641538	Fig3I	retina pigment epithelial cell	p53-/-	eGFP	N863A	N/A	NovaSeq6000
RPE1_p53_eGFP_LV463_N863A_sgRNA5-6eGFP_T2_T20210302	HVJFWDSXY_104406-001-564_RPE1_p53_eGFP_LV463_N863A_sgRNA5-6eGFP_T2_T20210302_L002_R1.fastq.gz	HVJFWDSXY_104406-001-564_RPE1_p53_eGFP_LV463_N863A_sgRNA5-6eGFP_T2_T20210302_L002_R2.fastq.gz	gaagttcatctgcaccaccg	ctacggcgtgcagtgcttca	gacgtaaacggccacaagtt	ggacttgaagaagtcgtgctg		PRJNA641538	Fig3I	retina pigment epithelial cell	p53-/-	eGFP	N863A	N/A	NovaSeq6000
RPE1_p53_eGFP_LV463_N863A_sgRNA5-6eGFP_T2_T20210305	HM7WFDSXY_104406-001-596_RPE1_p53_eGFP_LV463_N863A_sgRNA5-6eGFP_T2_T20210305_L004_R1.fastq.gz	HM7WFDSXY_104406-001-596_RPE1_p53_eGFP_LV463_N863A_sgRNA5-6eGFP_T2_T20210305_L004_R2.fastq.gz	gaagttcatctgcaccaccg	ctacggcgtgcagtgcttca	gacgtaaacggccacaagtt	ggacttgaagaagtcgtgctg		PRJNA641538	Fig3I	retina pigment epithelial cell	p53-/-	eGFP	N863A	N/A	NovaSeq6000
RPE1_p53_eGFP_LV463_N863A_sgRNA5-6eGFP_T2_T20210305	HVJFWDSXY_104406-001-596_RPE1_p53_eGFP_LV463_N863A_sgRNA5-6eGFP_T2_T20210305_L002_R1.fastq.gz	HVJFWDSXY_104406-001-596_RPE1_p53_eGFP_LV463_N863A_sgRNA5-6eGFP_T2_T20210305_L002_R2.fastq.gz	gaagttcatctgcaccaccg	ctacggcgtgcagtgcttca	gacgtaaacggccacaagtt	ggacttgaagaagtcgtgctg		PRJNA641538	Fig3I	retina pigment epithelial cell	p53-/-	eGFP	N863A	N/A	NovaSeq6000
RPE1_p53_eGFP_LV464_D10A_sgRNA5-6eGFP_T5_T20210302	HM7WFDSXY_104406-001-567_RPE1_p53_eGFP_LV464_D10A_sgRNA5-6eGFP_T5_T20210302_L004_R1.fastq.gz	HM7WFDSXY_104406-001-567_RPE1_p53_eGFP_LV464_D10A_sgRNA5-6eGFP_T5_T20210302_L004_R2.fastq.gz	gaagttcatctgcaccaccg	ctacggcgtgcagtgcttca	gacgtaaacggccacaagtt	ggacttgaagaagtcgtgctg		PRJNA641538	Fig3I	retina pigment epithelial cell	p53-/-	eGFP	D10A	N/A	NovaSeq6000
RPE1_p53_eGFP_LV464_D10A_sgRNA5-6eGFP_T5_T20210302	HVJFWDSXY_104406-001-567_RPE1_p53_eGFP_LV464_D10A_sgRNA5-6eGFP_T5_T20210302_L002_R1.fastq.gz	HVJFWDSXY_104406-001-567_RPE1_p53_eGFP_LV464_D10A_sgRNA5-6eGFP_T5_T20210302_L002_R2.fastq.gz	gaagttcatctgcaccaccg	ctacggcgtgcagtgcttca	gacgtaaacggccacaagtt	ggacttgaagaagtcgtgctg		PRJNA641538	Fig3I	retina pigment epithelial cell	p53-/-	eGFP	D10A	N/A	NovaSeq6000
RPE1_p53_eGFP_LV464_D10A_sgRNA5-6eGFP_T5_T20210305	HM7WFDSXY_104406-001-599_RPE1_p53_eGFP_LV464_D10A_sgRNA5-6eGFP_T5_T20210305_L004_R1.fastq.gz	HM7WFDSXY_104406-001-599_RPE1_p53_eGFP_LV464_D10A_sgRNA5-6eGFP_T5_T20210305_L004_R2.fastq.gz	gaagttcatctgcaccaccg	ctacggcgtgcagtgcttca	gacgtaaacggccacaagtt	ggacttgaagaagtcgtgctg		PRJNA641538	Fig3I	retina pigment epithelial cell	p53-/-	eGFP	D10A	N/A	NovaSeq6000
RPE1_p53_eGFP_LV464_D10A_sgRNA5-6eGFP_T5_T20210305	HVJFWDSXY_104406-001-599_RPE1_p53_eGFP_LV464_D10A_sgRNA5-6eGFP_T5_T20210305_L002_R1.fastq.gz	HVJFWDSXY_104406-001-599_RPE1_p53_eGFP_LV464_D10A_sgRNA5-6eGFP_T5_T20210305_L002_R2.fastq.gz	gaagttcatctgcaccaccg	ctacggcgtgcagtgcttca	gacgtaaacggccacaagtt	ggacttgaagaagtcgtgctg		PRJNA641538	Fig3I	retina pigment epithelial cell	p53-/-	eGFP	D10A	N/A	NovaSeq6000
RPE1_p53_eGFP_LV464_D10A_sgRNA5-6eGFP_T6_T20210302	HM7WFDSXY_104406-001-568_RPE1_p53_eGFP_LV464_D10A_sgRNA5-6eGFP_T6_T20210302_L004_R1.fastq.gz	HM7WFDSXY_104406-001-568_RPE1_p53_eGFP_LV464_D10A_sgRNA5-6eGFP_T6_T20210302_L004_R2.fastq.gz	gaagttcatctgcaccaccg	ctacggcgtgcagtgcttca	gacgtaaacggccacaagtt	ggacttgaagaagtcgtgctg		PRJNA641538	Fig3I	retina pigment epithelial cell	p53-/-	eGFP	D10A	N/A	NovaSeq6000
RPE1_p53_eGFP_LV464_D10A_sgRNA5-6eGFP_T6_T20210302	HVJFWDSXY_104406-001-568_RPE1_p53_eGFP_LV464_D10A_sgRNA5-6eGFP_T6_T20210302_L002_R1.fastq.gz	HVJFWDSXY_104406-001-568_RPE1_p53_eGFP_LV464_D10A_sgRNA5-6eGFP_T6_T20210302_L002_R2.fastq.gz	gaagttcatctgcaccaccg	ctacggcgtgcagtgcttca	gacgtaaacggccacaagtt	ggacttgaagaagtcgtgctg		PRJNA641538	Fig3I	retina pigment epithelial cell	p53-/-	eGFP	D10A	N/A	NovaSeq6000
RPE1_p53_eGFP_LV464_D10A_sgRNA5-6eGFP_T6_T20210305	HM7WFDSXY_104406-001-600_RPE1_p53_eGFP_LV464_D10A_sgRNA5-6eGFP_T6_T20210305_L004_R1.fastq.gz	HM7WFDSXY_104406-001-600_RPE1_p53_eGFP_LV464_D10A_sgRNA5-6eGFP_T6_T20210305_L004_R2.fastq.gz	gaagttcatctgcaccaccg	ctacggcgtgcagtgcttca	gacgtaaacggccacaagtt	ggacttgaagaagtcgtgctg		PRJNA641538	Fig3I	retina pigment epithelial cell	p53-/-	eGFP	D10A	N/A	NovaSeq6000
RPE1_p53_eGFP_LV464_D10A_sgRNA5-6eGFP_T6_T20210305	HVJFWDSXY_104406-001-600_RPE1_p53_eGFP_LV464_D10A_sgRNA5-6eGFP_T6_T20210305_L002_R1.fastq.gz	HVJFWDSXY_104406-001-600_RPE1_p53_eGFP_LV464_D10A_sgRNA5-6eGFP_T6_T20210305_L002_R2.fastq.gz	gaagttcatctgcaccaccg	ctacggcgtgcagtgcttca	gacgtaaacggccacaagtt	ggacttgaagaagtcgtgctg		PRJNA641538	Fig3I	retina pigment epithelial cell	p53-/-	eGFP	D10A	N/A	NovaSeq6000
RPE1_p53-Rev7-#24_eGFP_LV463_N863A_sgRNA5-6eGFP_T4_T20210302	HM7WFDSXY_104406-001-566_RPE1_p53-Rev7-#24_eGFP_LV463_N863A_sgRNA5-6eGFP_T4_T20210302_L004_R1.fastq.gz	HM7WFDSXY_104406-001-566_RPE1_p53-Rev7-#24_eGFP_LV463_N863A_sgRNA5-6eGFP_T4_T20210302_L004_R2.fastq.gz	gaagttcatctgcaccaccg	ctacggcgtgcagtgcttca	gacgtaaacggccacaagtt	ggacttgaagaagtcgtgctg		PRJNA641538	Fig3I	retina pigment epithelial cell	p53-/- Rev7-/-	eGFP	N863A	N/A	NovaSeq6000
RPE1_p53-Rev7-#24_eGFP_LV463_N863A_sgRNA5-6eGFP_T4_T20210302	HVJFWDSXY_104406-001-566_RPE1_p53-Rev7-#24_eGFP_LV463_N863A_sgRNA5-6eGFP_T4_T20210302_L002_R1.fastq.gz	HVJFWDSXY_104406-001-566_RPE1_p53-Rev7-#24_eGFP_LV463_N863A_sgRNA5-6eGFP_T4_T20210302_L002_R2.fastq.gz	gaagttcatctgcaccaccg	ctacggcgtgcagtgcttca	gacgtaaacggccacaagtt	ggacttgaagaagtcgtgctg		PRJNA641538	Fig3I	retina pigment epithelial cell	p53-/- Rev7-/-	eGFP	N863A	N/A	NovaSeq6000
RPE1_p53-Rev7-#24_eGFP_LV463_N863A_sgRNA5-6eGFP_T4_T20210305	HM7WFDSXY_104406-001-598_RPE1_p53-Rev7-#24_eGFP_LV463_N863A_sgRNA5-6eGFP_T4_T20210305_L004_R1.fastq.gz	HM7WFDSXY_104406-001-598_RPE1_p53-Rev7-#24_eGFP_LV463_N863A_sgRNA5-6eGFP_T4_T20210305_L004_R2.fastq.gz	gaagttcatctgcaccaccg	ctacggcgtgcagtgcttca	gacgtaaacggccacaagtt	ggacttgaagaagtcgtgctg		PRJNA641538	Fig3I	retina pigment epithelial cell	p53-/- Rev7-/-	eGFP	N863A	N/A	NovaSeq6000
RPE1_p53-Rev7-#24_eGFP_LV463_N863A_sgRNA5-6eGFP_T4_T20210305	HVJFWDSXY_104406-001-598_RPE1_p53-Rev7-#24_eGFP_LV463_N863A_sgRNA5-6eGFP_T4_T20210305_L002_R1.fastq.gz	HVJFWDSXY_104406-001-598_RPE1_p53-Rev7-#24_eGFP_LV463_N863A_sgRNA5-6eGFP_T4_T20210305_L002_R2.fastq.gz	gaagttcatctgcaccaccg	ctacggcgtgcagtgcttca	gacgtaaacggccacaagtt	ggacttgaagaagtcgtgctg		PRJNA641538	Fig3I	retina pigment epithelial cell	p53-/- Rev7-/-	eGFP	N863A	N/A	NovaSeq6000
RPE1_p53-Rev7-#24_eGFP_LV464_D10A_sgRNA5-6eGFP_T8_T20210302	HM7WFDSXY_104406-001-570_RPE1_p53-Rev7-#24_eGFP_LV464_D10A_sgRNA5-6eGFP_T8_T20210302_L004_R1.fastq.gz	HM7WFDSXY_104406-001-570_RPE1_p53-Rev7-#24_eGFP_LV464_D10A_sgRNA5-6eGFP_T8_T20210302_L004_R2.fastq.gz	gaagttcatctgcaccaccg	ctacggcgtgcagtgcttca	gacgtaaacggccacaagtt	ggacttgaagaagtcgtgctg		PRJNA641538	Fig3I	retina pigment epithelial cell	p53-/- Rev7-/-	eGFP	D10A	N/A	NovaSeq6000
RPE1_p53-Rev7-#24_eGFP_LV464_D10A_sgRNA5-6eGFP_T8_T20210302	HVJFWDSXY_104406-001-570_RPE1_p53-Rev7-#24_eGFP_LV464_D10A_sgRNA5-6eGFP_T8_T20210302_L002_R1.fastq.gz	HVJFWDSXY_104406-001-570_RPE1_p53-Rev7-#24_eGFP_LV464_D10A_sgRNA5-6eGFP_T8_T20210302_L002_R2.fastq.gz	gaagttcatctgcaccaccg	ctacggcgtgcagtgcttca	gacgtaaacggccacaagtt	ggacttgaagaagtcgtgctg		PRJNA641538	Fig3I	retina pigment epithelial cell	p53-/- Rev7-/-	eGFP	D10A	N/A	NovaSeq6000
RPE1_p53-Rev7-#24_eGFP_LV464_D10A_sgRNA5-6eGFP_T8_T20210305	HM7WFDSXY_104406-001-602_RPE1_p53-Rev7-#24_eGFP_LV464_D10A_sgRNA5-6eGFP_T8_T20210305_L004_R1.fastq.gz	HM7WFDSXY_104406-001-602_RPE1_p53-Rev7-#24_eGFP_LV464_D10A_sgRNA5-6eGFP_T8_T20210305_L004_R2.fastq.gz	gaagttcatctgcaccaccg	ctacggcgtgcagtgcttca	gacgtaaacggccacaagtt	ggacttgaagaagtcgtgctg		PRJNA641538	Fig3I	retina pigment epithelial cell	p53-/- Rev7-/-	eGFP	D10A	N/A	NovaSeq6000
RPE1_p53-Rev7-#24_eGFP_LV464_D10A_sgRNA5-6eGFP_T8_T20210305	HVJFWDSXY_104406-001-602_RPE1_p53-Rev7-#24_eGFP_LV464_D10A_sgRNA5-6eGFP_T8_T20210305_L002_R1.fastq.gz	HVJFWDSXY_104406-001-602_RPE1_p53-Rev7-#24_eGFP_LV464_D10A_sgRNA5-6eGFP_T8_T20210305_L002_R2.fastq.gz	gaagttcatctgcaccaccg	ctacggcgtgcagtgcttca	gacgtaaacggccacaagtt	ggacttgaagaagtcgtgctg		PRJNA641538	Fig3I	retina pigment epithelial cell	p53-/- Rev7-/-	eGFP	D10A	N/A	NovaSeq6000
RPE1_p53-Rev7-#6_eGFP_LV463_N863A_sgRNA5-6eGFP_T3_T20210302	HM7WFDSXY_104406-001-565_RPE1_p53-Rev7-#6_eGFP_LV463_N863A_sgRNA5-6eGFP_T3_T20210302_L004_R1.fastq.gz	HM7WFDSXY_104406-001-565_RPE1_p53-Rev7-#6_eGFP_LV463_N863A_sgRNA5-6eGFP_T3_T20210302_L004_R2.fastq.gz	gaagttcatctgcaccaccg	ctacggcgtgcagtgcttca	gacgtaaacggccacaagtt	ggacttgaagaagtcgtgctg		PRJNA641538	Fig3I	retina pigment epithelial cell	p53-/- Rev7-/-	eGFP	N863A	N/A	NovaSeq6000
RPE1_p53-Rev7-#6_eGFP_LV463_N863A_sgRNA5-6eGFP_T3_T20210302	HVJFWDSXY_104406-001-565_RPE1_p53-Rev7-#6_eGFP_LV463_N863A_sgRNA5-6eGFP_T3_T20210302_L002_R1.fastq.gz	HVJFWDSXY_104406-001-565_RPE1_p53-Rev7-#6_eGFP_LV463_N863A_sgRNA5-6eGFP_T3_T20210302_L002_R2.fastq.gz	gaagttcatctgcaccaccg	ctacggcgtgcagtgcttca	gacgtaaacggccacaagtt	ggacttgaagaagtcgtgctg		PRJNA641538	Fig3I	retina pigment epithelial cell	p53-/- Rev7-/-	eGFP	N863A	N/A	NovaSeq6000
RPE1_p53-Rev7-#6_eGFP_LV463_N863A_sgRNA5-6eGFP_T3_T20210305	HM7WFDSXY_104406-001-597_RPE1_p53-Rev7-#6_eGFP_LV463_N863A_sgRNA5-6eGFP_T3_T20210305_L004_R1.fastq.gz	HM7WFDSXY_104406-001-597_RPE1_p53-Rev7-#6_eGFP_LV463_N863A_sgRNA5-6eGFP_T3_T20210305_L004_R2.fastq.gz	gaagttcatctgcaccaccg	ctacggcgtgcagtgcttca	gacgtaaacggccacaagtt	ggacttgaagaagtcgtgctg		PRJNA641538	Fig3I	retina pigment epithelial cell	p53-/- Rev7-/-	eGFP	N863A	N/A	NovaSeq6000
RPE1_p53-Rev7-#6_eGFP_LV463_N863A_sgRNA5-6eGFP_T3_T20210305	HVJFWDSXY_104406-001-597_RPE1_p53-Rev7-#6_eGFP_LV463_N863A_sgRNA5-6eGFP_T3_T20210305_L002_R1.fastq.gz	HVJFWDSXY_104406-001-597_RPE1_p53-Rev7-#6_eGFP_LV463_N863A_sgRNA5-6eGFP_T3_T20210305_L002_R2.fastq.gz	gaagttcatctgcaccaccg	ctacggcgtgcagtgcttca	gacgtaaacggccacaagtt	ggacttgaagaagtcgtgctg		PRJNA641538	Fig3I	retina pigment epithelial cell	p53-/- Rev7-/-	eGFP	N863A	N/A	NovaSeq6000
RPE1_p53-Rev7-#6_eGFP_LV464_D10A_sgRNA5-6eGFP_T7_T20210302	HM7WFDSXY_104406-001-569_RPE1_p53-Rev7-#6_eGFP_LV464_D10A_sgRNA5-6eGFP_T7_T20210302_L004_R1.fastq.gz	HM7WFDSXY_104406-001-569_RPE1_p53-Rev7-#6_eGFP_LV464_D10A_sgRNA5-6eGFP_T7_T20210302_L004_R2.fastq.gz	gaagttcatctgcaccaccg	ctacggcgtgcagtgcttca	gacgtaaacggccacaagtt	ggacttgaagaagtcgtgctg		PRJNA641538	Fig3I	retina pigment epithelial cell	p53-/- Rev7-/-	eGFP	D10A	N/A	NovaSeq6000
RPE1_p53-Rev7-#6_eGFP_LV464_D10A_sgRNA5-6eGFP_T7_T20210302	HVJFWDSXY_104406-001-569_RPE1_p53-Rev7-#6_eGFP_LV464_D10A_sgRNA5-6eGFP_T7_T20210302_L002_R1.fastq.gz	HVJFWDSXY_104406-001-569_RPE1_p53-Rev7-#6_eGFP_LV464_D10A_sgRNA5-6eGFP_T7_T20210302_L002_R2.fastq.gz	gaagttcatctgcaccaccg	ctacggcgtgcagtgcttca	gacgtaaacggccacaagtt	ggacttgaagaagtcgtgctg		PRJNA641538	Fig3I	retina pigment epithelial cell	p53-/- Rev7-/-	eGFP	D10A	N/A	NovaSeq6000
RPE1_p53-Rev7-#6_eGFP_LV464_D10A_sgRNA5-6eGFP_T7_T20210305	HM7WFDSXY_104406-001-601_RPE1_p53-Rev7-#6_eGFP_LV464_D10A_sgRNA5-6eGFP_T7_T20210305_L004_R1.fastq.gz	HM7WFDSXY_104406-001-601_RPE1_p53-Rev7-#6_eGFP_LV464_D10A_sgRNA5-6eGFP_T7_T20210305_L004_R2.fastq.gz	gaagttcatctgcaccaccg	ctacggcgtgcagtgcttca	gacgtaaacggccacaagtt	ggacttgaagaagtcgtgctg		PRJNA641538	Fig3I	retina pigment epithelial cell	p53-/- Rev7-/-	eGFP	D10A	N/A	NovaSeq6000
RPE1_p53-Rev7-#6_eGFP_LV464_D10A_sgRNA5-6eGFP_T7_T20210305	HVJFWDSXY_104406-001-601_RPE1_p53-Rev7-#6_eGFP_LV464_D10A_sgRNA5-6eGFP_T7_T20210305_L002_R1.fastq.gz	HVJFWDSXY_104406-001-601_RPE1_p53-Rev7-#6_eGFP_LV464_D10A_sgRNA5-6eGFP_T7_T20210305_L002_R2.fastq.gz	gaagttcatctgcaccaccg	ctacggcgtgcagtgcttca	gacgtaaacggccacaagtt	ggacttgaagaagtcgtgctg		PRJNA641538	Fig3I	retina pigment epithelial cell	p53-/- Rev7-/-	eGFP	D10A	N/A	NovaSeq6000
RPE1_p53_eGFP_LV463_N863A_sgRNA9-10HPRT-exon3_T17_T20210302_MS_S1	RPE1_p53_eGFP_LV463_N863A_sgRNA9-10HPRT-exon3_T17_T20210302_MS_S1_L001_R1_001.fastq.gz	RPE1_p53_eGFP_LV463_N863A_sgRNA9-10HPRT-exon3_T17_T20210302_MS_S1_L001_R2_001.fastq.gz	AAGGAGATGGGAGGCCATCA	TGCTGGATTACATCAAAGCA	ACGTCTTGCTCGAGATGTGA	ctcacACAATAGCTCTTCAGTCT		PRJNA641538	FigS6I-J	retina pigment epithelial cell	p53-/-	hsHPRT exon 3	N863A	N/A	MiSeq
RPE1_p53_eGFP_LV463_N863A_sgRNA9-10HPRT-exon3_T18_T20210302_MS_S2	RPE1_p53_eGFP_LV463_N863A_sgRNA9-10HPRT-exon3_T18_T20210302_MS_S2_L001_R1_001.fastq.gz	RPE1_p53_eGFP_LV463_N863A_sgRNA9-10HPRT-exon3_T18_T20210302_MS_S2_L001_R2_001.fastq.gz	AAGGAGATGGGAGGCCATCA	TGCTGGATTACATCAAAGCA	ACGTCTTGCTCGAGATGTGA	ctcacACAATAGCTCTTCAGTCT		PRJNA641538	FigS6I-J	retina pigment epithelial cell	p53-/-	hsHPRT exon 3	N863A	N/A	MiSeq
RPE1_p53-Rev7-6_eGFP_LV463_N863A_sgRNA9-10HPRT-exon3_T19_T20210302_MS_S3	RPE1_p53-Rev7-6_eGFP_LV463_N863A_sgRNA9-10HPRT-exon3_T19_T20210302_MS_S3_L001_R1_001.fastq.gz	RPE1_p53-Rev7-6_eGFP_LV463_N863A_sgRNA9-10HPRT-exon3_T19_T20210302_MS_S3_L001_R2_001.fastq.gz	AAGGAGATGGGAGGCCATCA	TGCTGGATTACATCAAAGCA	ACGTCTTGCTCGAGATGTGA	ctcacACAATAGCTCTTCAGTCT		PRJNA641538	FigS6I-J	retina pigment epithelial cell	p53-/- Rev7-/-	hsHPRT exon 3	N863A	N/A	MiSeq
RPE1_p53-Rev7-24_eGFP_LV463_N863A_sgRNA9-10HPRT-exon3_T20_T20210302_MS_S4	RPE1_p53-Rev7-24_eGFP_LV463_N863A_sgRNA9-10HPRT-exon3_T20_T20210302_MS_S4_L001_R1_001.fastq.gz	RPE1_p53-Rev7-24_eGFP_LV463_N863A_sgRNA9-10HPRT-exon3_T20_T20210302_MS_S4_L001_R2_001.fastq.gz	AAGGAGATGGGAGGCCATCA	TGCTGGATTACATCAAAGCA	ACGTCTTGCTCGAGATGTGA	ctcacACAATAGCTCTTCAGTCT		PRJNA641538	FigS6I-J	retina pigment epithelial cell	p53-/- Rev7-/-	hsHPRT exon 3	N863A	N/A	MiSeq
RPE1_p53_eGFP_LV464_D10A_sgRNA9-10HPRT-exon3_T21_T20210302_MS_S5	RPE1_p53_eGFP_LV464_D10A_sgRNA9-10HPRT-exon3_T21_T20210302_MS_S5_L001_R1_001.fastq.gz	RPE1_p53_eGFP_LV464_D10A_sgRNA9-10HPRT-exon3_T21_T20210302_MS_S5_L001_R2_001.fastq.gz	AAGGAGATGGGAGGCCATCA	TGCTGGATTACATCAAAGCA	ACGTCTTGCTCGAGATGTGA	ctcacACAATAGCTCTTCAGTCT		PRJNA641538	FigS6I-J	retina pigment epithelial cell	p53-/-	hsHPRT exon 3	D10A	N/A	MiSeq
RPE1_p53_eGFP_LV464_D10A_sgRNA9-10HPRT-exon3_T22_T20210302_MS_S6	RPE1_p53_eGFP_LV464_D10A_sgRNA9-10HPRT-exon3_T22_T20210302_MS_S6_L001_R1_001.fastq.gz	RPE1_p53_eGFP_LV464_D10A_sgRNA9-10HPRT-exon3_T22_T20210302_MS_S6_L001_R2_001.fastq.gz	AAGGAGATGGGAGGCCATCA	TGCTGGATTACATCAAAGCA	ACGTCTTGCTCGAGATGTGA	ctcacACAATAGCTCTTCAGTCT		PRJNA641538	FigS6I-J	retina pigment epithelial cell	p53-/-	hsHPRT exon 3	D10A	N/A	MiSeq
RPE1_p53-Rev7-6_eGFP_LV464_D10A_sgRNA9-10HPRT-exon3_T23_T20210302_MS_S7	RPE1_p53-Rev7-6_eGFP_LV464_D10A_sgRNA9-10HPRT-exon3_T23_T20210302_MS_S7_L001_R1_001.fastq.gz	RPE1_p53-Rev7-6_eGFP_LV464_D10A_sgRNA9-10HPRT-exon3_T23_T20210302_MS_S7_L001_R2_001.fastq.gz	AAGGAGATGGGAGGCCATCA	TGCTGGATTACATCAAAGCA	ACGTCTTGCTCGAGATGTGA	ctcacACAATAGCTCTTCAGTCT		PRJNA641538	FigS6I-J	retina pigment epithelial cell	p53-/- Rev7-/-	hsHPRT exon 3	D10A	N/A	MiSeq
RPE1_p53-Rev7-24_eGFP_LV464_D10A_sgRNA9-10HPRT-exon3_T24_T20210302_MS_S8	RPE1_p53-Rev7-24_eGFP_LV464_D10A_sgRNA9-10HPRT-exon3_T24_T20210302_MS_S8_L001_R1_001.fastq.gz	RPE1_p53-Rev7-24_eGFP_LV464_D10A_sgRNA9-10HPRT-exon3_T24_T20210302_MS_S8_L001_R2_001.fastq.gz	AAGGAGATGGGAGGCCATCA	TGCTGGATTACATCAAAGCA	ACGTCTTGCTCGAGATGTGA	ctcacACAATAGCTCTTCAGTCT		PRJNA641538	FigS6I-J	retina pigment epithelial cell	p53-/- Rev7-/-	hsHPRT exon 3	D10A	N/A	MiSeq
RPE1_p53_eGFP_LV463_N863A_sgRNA9-10HPRT-exon3_T17_T20210305_MS_S9	RPE1_p53_eGFP_LV463_N863A_sgRNA9-10HPRT-exon3_T17_T20210305_MS_S9_L001_R1_001.fastq.gz	RPE1_p53_eGFP_LV463_N863A_sgRNA9-10HPRT-exon3_T17_T20210305_MS_S9_L001_R2_001.fastq.gz	AAGGAGATGGGAGGCCATCA	TGCTGGATTACATCAAAGCA	ACGTCTTGCTCGAGATGTGA	ctcacACAATAGCTCTTCAGTCT		PRJNA641538	FigS6I-J	retina pigment epithelial cell	p53-/-	hsHPRT exon 3	N863A	N/A	MiSeq
RPE1_p53_eGFP_LV463_N863A_sgRNA9-10HPRT-exon3_T18_T20210305_MS_S10	RPE1_p53_eGFP_LV463_N863A_sgRNA9-10HPRT-exon3_T18_T20210305_MS_S10_L001_R1_001.fastq.gz	RPE1_p53_eGFP_LV463_N863A_sgRNA9-10HPRT-exon3_T18_T20210305_MS_S10_L001_R2_001.fastq.gz	AAGGAGATGGGAGGCCATCA	TGCTGGATTACATCAAAGCA	ACGTCTTGCTCGAGATGTGA	ctcacACAATAGCTCTTCAGTCT		PRJNA641538	FigS6I-J	retina pigment epithelial cell	p53-/-	hsHPRT exon 3	N863A	N/A	MiSeq
RPE1_p53-Rev7-6_eGFP_LV463_N863A_sgRNA9-10HPRT-exon3_T19_T20210305_MS_S11	RPE1_p53-Rev7-6_eGFP_LV463_N863A_sgRNA9-10HPRT-exon3_T19_T20210305_MS_S11_L001_R1_001.fastq.gz	RPE1_p53-Rev7-6_eGFP_LV463_N863A_sgRNA9-10HPRT-exon3_T19_T20210305_MS_S11_L001_R2_001.fastq.gz	AAGGAGATGGGAGGCCATCA	TGCTGGATTACATCAAAGCA	ACGTCTTGCTCGAGATGTGA	ctcacACAATAGCTCTTCAGTCT		PRJNA641538	FigS6I-J	retina pigment epithelial cell	p53-/- Rev7-/-	hsHPRT exon 3	N863A	N/A	MiSeq
RPE1_p53-Rev7-24_eGFP_LV463_N863A_sgRNA9-10HPRT-exon3_T20_T20210305_MS_S12	RPE1_p53-Rev7-24_eGFP_LV463_N863A_sgRNA9-10HPRT-exon3_T20_T20210305_MS_S12_L001_R1_001.fastq.gz	RPE1_p53-Rev7-24_eGFP_LV463_N863A_sgRNA9-10HPRT-exon3_T20_T20210305_MS_S12_L001_R2_001.fastq.gz	AAGGAGATGGGAGGCCATCA	TGCTGGATTACATCAAAGCA	ACGTCTTGCTCGAGATGTGA	ctcacACAATAGCTCTTCAGTCT		PRJNA641538	FigS6I-J	retina pigment epithelial cell	p53-/- Rev7-/-	hsHPRT exon 3	N863A	N/A	MiSeq
RPE1_p53_eGFP_LV464_D10A_sgRNA9-10HPRT-exon3_T21_T20210305_MS_S13	RPE1_p53_eGFP_LV464_D10A_sgRNA9-10HPRT-exon3_T21_T20210305_MS_S13_L001_R1_001.fastq.gz	RPE1_p53_eGFP_LV464_D10A_sgRNA9-10HPRT-exon3_T21_T20210305_MS_S13_L001_R2_001.fastq.gz	AAGGAGATGGGAGGCCATCA	TGCTGGATTACATCAAAGCA	ACGTCTTGCTCGAGATGTGA	ctcacACAATAGCTCTTCAGTCT		PRJNA641538	FigS6I-J	retina pigment epithelial cell	p53-/-	hsHPRT exon 3	D10A	N/A	MiSeq
RPE1_p53_eGFP_LV464_D10A_sgRNA9-10HPRT-exon3_T22_T20210305_MS_S14	RPE1_p53_eGFP_LV464_D10A_sgRNA9-10HPRT-exon3_T22_T20210305_MS_S14_L001_R1_001.fastq.gz	RPE1_p53_eGFP_LV464_D10A_sgRNA9-10HPRT-exon3_T22_T20210305_MS_S14_L001_R2_001.fastq.gz	AAGGAGATGGGAGGCCATCA	TGCTGGATTACATCAAAGCA	ACGTCTTGCTCGAGATGTGA	ctcacACAATAGCTCTTCAGTCT		PRJNA641538	FigS6I-J	retina pigment epithelial cell	p53-/-	hsHPRT exon 3	D10A	N/A	MiSeq
RPE1_p53-Rev7-6_eGFP_LV464_D10A_sgRNA9-10HPRT-exon3_T23_T20210305_MS_S15	RPE1_p53-Rev7-6_eGFP_LV464_D10A_sgRNA9-10HPRT-exon3_T23_T20210305_MS_S15_L001_R1_001.fastq.gz	RPE1_p53-Rev7-6_eGFP_LV464_D10A_sgRNA9-10HPRT-exon3_T23_T20210305_MS_S15_L001_R2_001.fastq.gz	AAGGAGATGGGAGGCCATCA	TGCTGGATTACATCAAAGCA	ACGTCTTGCTCGAGATGTGA	ctcacACAATAGCTCTTCAGTCT		PRJNA641538	FigS6I-J	retina pigment epithelial cell	p53-/- Rev7-/-	hsHPRT exon 3	D10A	N/A	MiSeq
RPE1_p53-Rev7-24_eGFP_LV464_D10A_sgRNA9-10HPRT-exon3_T24_T20210305_MS_S16	RPE1_p53-Rev7-24_eGFP_LV464_D10A_sgRNA9-10HPRT-exon3_T24_T20210305_MS_S16_L001_R1_001.fastq.gz	RPE1_p53-Rev7-24_eGFP_LV464_D10A_sgRNA9-10HPRT-exon3_T24_T20210305_MS_S16_L001_R2_001.fastq.gz	AAGGAGATGGGAGGCCATCA	TGCTGGATTACATCAAAGCA	ACGTCTTGCTCGAGATGTGA	ctcacACAATAGCTCTTCAGTCT		PRJNA641538	FigS6I-J	retina pigment epithelial cell	p53-/- Rev7-/-	hsHPRT exon 3	D10A	N/A	MiSeq
IB10-WT1_p364-p365_Cas9N863A_T20200212_T1	HM7WFDSXY_104406-001-021_IB10-WT1_p364-p365_Cas9N863A_T20200212_T1_L004_R1.fastq.gz	HM7WFDSXY_104406-001-021_IB10-WT1_p364-p365_Cas9N863A_T20200212_T1_L004_R2.fastq.gz	AAGGAGATGGGAGGCCATCA	TGCTGGATTACATTAAAGCA	GGACTGAAAGACTTGCTCGAGAT	ACACAGTAGCTCTTCAGTCTGATAAAA		PRJNA641538	FigS8B-C	mouse embryonic stem cell	wild-type	mmHPRT exon 3	N863A	N/A	NovaSeq6000
IB10-PrimPol-D3_p364-p365_Cas9N863A_T20200212_T2	HM7WFDSXY_104406-001-022_IB10-PrimPol-D3_p364-p365_Cas9N863A_T20200212_T2_L004_R1.fastq.gz	HM7WFDSXY_104406-001-022_IB10-PrimPol-D3_p364-p365_Cas9N863A_T20200212_T2_L004_R2.fastq.gz	AAGGAGATGGGAGGCCATCA	TGCTGGATTACATTAAAGCA	GGACTGAAAGACTTGCTCGAGAT	ACACAGTAGCTCTTCAGTCTGATAAAA		PRJNA641538	FigS8B-C	mouse embryonic stem cell	PrimPol-/-	mmHPRT exon 3	N863A	N/A	NovaSeq6000
IB10-PrimPol-F3_p364-p365_Cas9N863A_T20200212_T3	HM7WFDSXY_104406-001-023_IB10-PrimPol-F3_p364-p365_Cas9N863A_T20200212_T3_L004_R1.fastq.gz	HM7WFDSXY_104406-001-023_IB10-PrimPol-F3_p364-p365_Cas9N863A_T20200212_T3_L004_R2.fastq.gz	AAGGAGATGGGAGGCCATCA	TGCTGGATTACATTAAAGCA	GGACTGAAAGACTTGCTCGAGAT	ACACAGTAGCTCTTCAGTCTGATAAAA		PRJNA641538	FigS8B-C	mouse embryonic stem cell	PrimPol-/-	mmHPRT exon 3	N863A	N/A	NovaSeq6000
IB10-WT2_p364-p365_Cas9N863A_T20200212_T4	HM7WFDSXY_104406-001-024_IB10-WT2_p364-p365_Cas9N863A_T20200212_T4_L004_R1.fastq.gz	HM7WFDSXY_104406-001-024_IB10-WT2_p364-p365_Cas9N863A_T20200212_T4_L004_R2.fastq.gz	AAGGAGATGGGAGGCCATCA	TGCTGGATTACATTAAAGCA	GGACTGAAAGACTTGCTCGAGAT	ACACAGTAGCTCTTCAGTCTGATAAAA		PRJNA641538	FigS8B-C	mouse embryonic stem cell	wild-type	mmHPRT exon 3	N863A	N/A	NovaSeq6000
MT-01_LV463_Cas9N863A_eGFP_sgRNAs2-6_T20210415_T7	MT-01_LV463_Cas9N863A_eGFP_sgRNAs2-6_T20210415_T7_S1_L001_R1_001.fastq.gz	MT-01_LV463_Cas9N863A_eGFP_sgRNAs2-6_T20210415_T7_S1_L001_R2_001.fastq.gz	gaagttcatctgcaccaccg	ctacggcgtgcagtgcttca	gacgtaaacggccacaagtt	ggacttgaagaagtcgtgctg		PRJNA641538	Fig4b	mouse embryonic stem cell	wild-type	eGFP	N863A	minus UV	MiSeq
MT-01_LV463_Cas9N863A_eGFP_sgRNAs2-6_T20210415_T8	MT-01_LV463_Cas9N863A_eGFP_sgRNAs2-6_T20210415_T8_S2_L001_R1_001.fastq.gz	MT-01_LV463_Cas9N863A_eGFP_sgRNAs2-6_T20210415_T8_S2_L001_R2_001.fastq.gz	gaagttcatctgcaccaccg	ctacggcgtgcagtgcttca	gacgtaaacggccacaagtt	ggacttgaagaagtcgtgctg		PRJNA641538	Fig4b	mouse embryonic stem cell	wild-type	eGFP	N863A	Plus UV, 0 uM CD437	MiSeq
MT-01_LV463_Cas9N863A_eGFP_sgRNAs2-6_T20210415_T9	MT-01_LV463_Cas9N863A_eGFP_sgRNAs2-6_T20210415_T9_S3_L001_R1_001.fastq.gz	MT-01_LV463_Cas9N863A_eGFP_sgRNAs2-6_T20210415_T9_S3_L001_R2_001.fastq.gz	gaagttcatctgcaccaccg	ctacggcgtgcagtgcttca	gacgtaaacggccacaagtt	ggacttgaagaagtcgtgctg		PRJNA641538	Fig4b	mouse embryonic stem cell	wild-type	eGFP	N863A	Plus UV, 1 uM CD437	MiSeq
MT-01_LV463_Cas9N863A_eGFP_sgRNAs2-6_T20210415_T10	MT-01_LV463_Cas9N863A_eGFP_sgRNAs2-6_T20210415_T10_S4_L001_R1_001.fastq.gz	MT-01_LV463_Cas9N863A_eGFP_sgRNAs2-6_T20210415_T10_S4_L001_R2_001.fastq.gz	gaagttcatctgcaccaccg	ctacggcgtgcagtgcttca	gacgtaaacggccacaagtt	ggacttgaagaagtcgtgctg		PRJNA641538	Fig4b	mouse embryonic stem cell	wild-type	eGFP	N863A	Plus UV, 2.5 uM CD437	MiSeq
MT-01_LV463_Cas9N863A_eGFP_sgRNAs2-6_T20210419_T7	MT-01_LV463_Cas9N863A_eGFP_sgRNAs2-6_T20210419_T7_S6_L001_R1_001.fastq.gz	MT-01_LV463_Cas9N863A_eGFP_sgRNAs2-6_T20210419_T7_S6_L001_R2_001.fastq.gz	gaagttcatctgcaccaccg	ctacggcgtgcagtgcttca	gacgtaaacggccacaagtt	ggacttgaagaagtcgtgctg		PRJNA641538	Fig4b	mouse embryonic stem cell	wild-type	eGFP	N863A	minus UV	MiSeq
MT-01_LV463_Cas9N863A_eGFP_sgRNAs2-6_T20210419_T8	MT-01_LV463_Cas9N863A_eGFP_sgRNAs2-6_T20210419_T8_S7_L001_R1_001.fastq.gz	MT-01_LV463_Cas9N863A_eGFP_sgRNAs2-6_T20210419_T8_S7_L001_R2_001.fastq.gz	gaagttcatctgcaccaccg	ctacggcgtgcagtgcttca	gacgtaaacggccacaagtt	ggacttgaagaagtcgtgctg		PRJNA641538	Fig4b	mouse embryonic stem cell	wild-type	eGFP	N863A	Plus UV, 0 uM CD437	MiSeq
MT-01_LV463_Cas9N863A_eGFP_sgRNAs2-6_T20210419_T9	MT-01_LV463_Cas9N863A_eGFP_sgRNAs2-6_T20210419_T9_S8_L001_R1_001.fastq.gz	MT-01_LV463_Cas9N863A_eGFP_sgRNAs2-6_T20210419_T9_S8_L001_R2_001.fastq.gz	gaagttcatctgcaccaccg	ctacggcgtgcagtgcttca	gacgtaaacggccacaagtt	ggacttgaagaagtcgtgctg		PRJNA641538	Fig4b	mouse embryonic stem cell	wild-type	eGFP	N863A	Plus UV, 1 uM CD437	MiSeq
MT-01_LV463_Cas9N863A_eGFP_sgRNAs2-6_T20210419_T10	MT-01_LV463_Cas9N863A_eGFP_sgRNAs2-6_T20210419_T10_S9_L001_R1_001.fastq.gz	MT-01_LV463_Cas9N863A_eGFP_sgRNAs2-6_T20210419_T10_S9_L001_R2_001.fastq.gz	gaagttcatctgcaccaccg	ctacggcgtgcagtgcttca	gacgtaaacggccacaagtt	ggacttgaagaagtcgtgctg		PRJNA641538	Fig4b	mouse embryonic stem cell	wild-type	eGFP	N863A	Plus UV, 2.5 uM CD437	MiSeq
MT01-LV463_Cas9N863A_eGFPsgRNAs_T20210202_T2	HM7WFDSXY_104406-001-193_MT01-LV463_Cas9N863A_eGFPsgRNAs_T20210202_T2_L004_R1.fastq.gz	HM7WFDSXY_104406-001-193_MT01-LV463_Cas9N863A_eGFPsgRNAs_T20210202_T2_L004_R2.fastq.gz	gaagttcatctgcaccaccg	ctacggcgtgcagtgcttca	gacgtaaacggccacaagtt	ggacttgaagaagtcgtgctg		PRJNA641538	Fig4b	mouse embryonic stem cell	wild-type	eGFP	N863A	minus UV	NovaSeq6000
MT01-LV463_Cas9N863A_eGFPsgRNAs_T20210202_T6	HM7WFDSXY_104406-001-195_MT01-LV463_Cas9N863A_eGFPsgRNAs_T20210202_T4_L004_R1.fastq.gz	HM7WFDSXY_104406-001-195_MT01-LV463_Cas9N863A_eGFPsgRNAs_T20210202_T4_L004_R2.fastq.gz	gaagttcatctgcaccaccg	ctacggcgtgcagtgcttca	gacgtaaacggccacaagtt	ggacttgaagaagtcgtgctg		PRJNA641538	Fig4b	mouse embryonic stem cell	wild-type	eGFP	N863A	Plus UV, 0 uM CD437	NovaSeq6000
MT01-LV463_Cas9N863A_eGFPsgRNAs_T20210202_T4	HM7WFDSXY_104406-001-197_MT01-LV463_Cas9N863A_eGFPsgRNAs_T20210202_T6_L004_R1.fastq.gz	HM7WFDSXY_104406-001-197_MT01-LV463_Cas9N863A_eGFPsgRNAs_T20210202_T6_L004_R2.fastq.gz	gaagttcatctgcaccaccg	ctacggcgtgcagtgcttca	gacgtaaacggccacaagtt	ggacttgaagaagtcgtgctg		PRJNA641538	Fig4b	mouse embryonic stem cell	wild-type	eGFP	N863A	Plus UV, 2.5 uM CD437	NovaSeq6000
IB10-WT1_p364-p365_Cas9N863A_T20200212_T1	HVJFWDSXY_104406-001-021_IB10-WT1_p364-p365_Cas9N863A_T20200212_T1_L002_R1.fastq.gz	HVJFWDSXY_104406-001-021_IB10-WT1_p364-p365_Cas9N863A_T20200212_T1_L002_R2.fastq.gz	AAGGAGATGGGAGGCCATCA	TGCTGGATTACATTAAAGCA	GGACTGAAAGACTTGCTCGAGAT	ACACAGTAGCTCTTCAGTCTGATAAAA		PRJNA641538	FigS8B-C	mouse embryonic stem cell	wild-type	mmHPRT exon 3	N863A	N/A	NovaSeq6000
IB10-PrimPol-D3_p364-p365_Cas9N863A_T20200212_T2	HVJFWDSXY_104406-001-022_IB10-PrimPol-D3_p364-p365_Cas9N863A_T20200212_T2_L002_R1.fastq.gz	HVJFWDSXY_104406-001-022_IB10-PrimPol-D3_p364-p365_Cas9N863A_T20200212_T2_L002_R2.fastq.gz	AAGGAGATGGGAGGCCATCA	TGCTGGATTACATTAAAGCA	GGACTGAAAGACTTGCTCGAGAT	ACACAGTAGCTCTTCAGTCTGATAAAA		PRJNA641538	FigS8B-C	mouse embryonic stem cell	PrimPol-/-	mmHPRT exon 3	N863A	N/A	NovaSeq6000
IB10-PrimPol-F3_p364-p365_Cas9N863A_T20200212_T3	HVJFWDSXY_104406-001-023_IB10-PrimPol-F3_p364-p365_Cas9N863A_T20200212_T3_L002_R1.fastq.gz	HVJFWDSXY_104406-001-023_IB10-PrimPol-F3_p364-p365_Cas9N863A_T20200212_T3_L002_R2.fastq.gz	AAGGAGATGGGAGGCCATCA	TGCTGGATTACATTAAAGCA	GGACTGAAAGACTTGCTCGAGAT	ACACAGTAGCTCTTCAGTCTGATAAAA		PRJNA641538	FigS8B-C	mouse embryonic stem cell	PrimPol-/-	mmHPRT exon 3	N863A	N/A	NovaSeq6000
IB10-WT2_p364-p365_Cas9N863A_T20200212_T4	HVJFWDSXY_104406-001-024_IB10-WT2_p364-p365_Cas9N863A_T20200212_T4_L002_R1.fastq.gz	HVJFWDSXY_104406-001-024_IB10-WT2_p364-p365_Cas9N863A_T20200212_T4_L002_R2.fastq.gz	AAGGAGATGGGAGGCCATCA	TGCTGGATTACATTAAAGCA	GGACTGAAAGACTTGCTCGAGAT	ACACAGTAGCTCTTCAGTCTGATAAAA		PRJNA641538	FigS8B-C	mouse embryonic stem cell	wild-type	mmHPRT exon 3	N863A	N/A	NovaSeq6000
MT01-LV463_Cas9N863A_eGFPsgRNAs_T20210202_T2	HVJFWDSXY_104406-001-193_MT01-LV463_Cas9N863A_eGFPsgRNAs_T20210202_T2_L002_R1.fastq.gz	HVJFWDSXY_104406-001-193_MT01-LV463_Cas9N863A_eGFPsgRNAs_T20210202_T2_L002_R2.fastq.gz	gaagttcatctgcaccaccg	ctacggcgtgcagtgcttca	gacgtaaacggccacaagtt	ggacttgaagaagtcgtgctg		PRJNA641538	Fig4b	mouse embryonic stem cell	wild-type	eGFP	N863A	minus UV	NovaSeq6000
MT01-LV463_Cas9N863A_eGFPsgRNAs_T20210202_T6	HVJFWDSXY_104406-001-195_MT01-LV463_Cas9N863A_eGFPsgRNAs_T20210202_T4_L002_R1.fastq.gz	HVJFWDSXY_104406-001-195_MT01-LV463_Cas9N863A_eGFPsgRNAs_T20210202_T4_L002_R2.fastq.gz	gaagttcatctgcaccaccg	ctacggcgtgcagtgcttca	gacgtaaacggccacaagtt	ggacttgaagaagtcgtgctg		PRJNA641538	Fig4b	mouse embryonic stem cell	wild-type	eGFP	N863A	Plus UV, 0 uM CD437	NovaSeq6000
MT01-LV463_Cas9N863A_eGFPsgRNAs_T20210202_T4	HVJFWDSXY_104406-001-197_MT01-LV463_Cas9N863A_eGFPsgRNAs_T20210202_T6_L002_R1.fastq.gz	HVJFWDSXY_104406-001-197_MT01-LV463_Cas9N863A_eGFPsgRNAs_T20210202_T6_L002_R2.fastq.gz	gaagttcatctgcaccaccg	ctacggcgtgcagtgcttca	gacgtaaacggccacaagtt	ggacttgaagaagtcgtgctg		PRJNA641538	Fig4b	mouse embryonic stem cell	wild-type	eGFP	N863A	Plus UV, 2.5 uM CD437	NovaSeq6000
