# Supplementary material for: Small tandem DNA duplications result from CST-guided Pol α-primase action at DNA break termini
Source: Nat Commun. 2021 Aug 10;12:4843. doi: 10.1038/s41467-021-25154-w (PMC8355091; doi:10.1038/s41467-021-25154-w)
Supplement: Supplementary file 9 — Source Data [file 41467_2021_25154_MOESM9_ESM.xlsx]

## Sheet: Fig 1D
	exp1.1
	mCherry+ day 2	GFP- day 7	corrected mutation freq	relative mutation freq
wild-type #1	0.7529	0.3607	0.479081	1
Polq-/- #1	0.787	0.3323	0.422236	0.881347
Ku80-/- #1	0.8181	0.1914	0.233957	0.488345
Ctc1-/- #1	0.8613	0.1783	0.207013	0.432104
Polq-/--Ctc1-/-#1	0.8246	0.017	0.0206161	0.0430325
	exp1.2
	mCherry+ day 2	GFP- day 7	corrected mutation freq	relative mutation freq
wild-type #2	0.7826	0.4367	0.558012	1
Polq-/- #2	0.8379	0.3835	0.457692	0.820219
Ku80-/- #2	0.7072	0.1165	0.164734	0.295216
Ctc1-/- #2	0.8785	0.1969	0.224132	0.401662
Polq-/--Ctc1-/-#2	0.8315	0.0138	0.0165965	0.0297422
	exp2.1
	mCherry+ day 2	GFP- day 7		relative mutation freq
wild-type #1	0.8018	0.2829	0.352831	1
Polq-/- #1	0.802	0.2493	0.310848	0.88101
Ku80-/- #1	0.7457	0.1119	0.15006	0.425304
Ctc1-/- #1	0.7732	0.1	0.129333	0.366557
Polq-/--Ctc1-/-#1	0.8021	0.0121	0.0150854	0.0427553
	exp2.2
	mCherry+ day 2	GFP- day 7	corrected mutation freq	relative mutation freq
wild-type #2	0.7612	0.3329	0.437336	1
Polq-/- #2	0.7845	0.2458	0.313321	0.71643
Ku80-/- #2	0.7468	0.1158	0.155062	0.35456
Ctc1-/- #2	0.6673	0.0745	0.111644	0.255282
Polq-/--Ctc1-/-#2	0.8201	0.0087	0.0106085	0.024257

## Sheet: Fig 1E
	amount of reads mutation type
	DELETION	DELINS	INSERTION	SNV	TANDEMDUPLICATION	TANDEMDUPLICATION_PLUS	Grand Total
wild-type #1	39192	8599	3339	4720	51895	25572	133317
wild-type #2	57251	24996	5600	3729	108481	52158	252215
Polq-/- #1	85220	17654	13035	2678	157800	41800	318187
Polq-/- #2	338014	82918	44990	9835	359139	140285	975181
Ku80-/- #1	73246	14026	1080	2846	4698	4272	100168
Ku80-/- #2	264742	22813	4158	20541	30929	22211	365394
Ctc1-/- #1	290149	84464	8411	31958	6224	8008	429214
Ctc1-/- #2	157599	41864	9067	10395	10398	8300	237623
	% mutation type
	DELETION	DELINS	INSERTION	SNV	TANDEMDUPLICATION	TANDEMDUPLICATION_PLUS	Grand Total
wild-type #1	0.293976	0.0645004	0.0250456	0.0354043	0.38926	0.191813	1
wild-type #2	0.226993	0.0991059	0.0222033	0.014785	0.430113	0.2068	1
Polq-/- #1	0.26783	0.0554831	0.0409665	0.00841643	0.495935	0.131369	1
Polq-/- #2	0.346617	0.0850283	0.046135	0.0100853	0.368279	0.143855	1
Ku80-/- #1	0.731232	0.140025	0.0107819	0.0284123	0.0469012	0.0426484	1
Ku80-/- #2	0.724538	0.062434	0.0113795	0.056216	0.0846456	0.0607864	1
Ctc1-/- #1	0.676001	0.196788	0.0195963	0.074457	0.0145009	0.0186574	1
Ctc1-/- #2	0.663231	0.176178	0.0381571	0.0437458	0.0437584	0.0349293	1
Average
	DELETION	DELINS	INSERTION	SNV	TANDEMDUPLICATION	TANDEMDUPLICATION_PLUS
wild-type	0.260484	0.0818032	0.0236244	0.0250947	0.409687	0.199307
Polq-/-	0.307223	0.0702557	0.0435508	0.00925087	0.432107	0.137612
Ku80-/-	0.727885	0.101229	0.0110807	0.0423141	0.0657734	0.0517174
Ctc1-/-	0.669616	0.186483	0.0288767	0.0591014	0.0291297	0.0267933
STDEV
	DELETION	DELINS	INSERTION	SNV	TANDEMDUPLICATION	TANDEMDUPLICATION_PLUS
wild-type	0.0473643	0.0244698	0.0020098	0.0145801	0.0288874	0.0105969
Polq-/-	0.0557106	0.0208916	0.00365472	0.00118007	0.090266	0.00882898
Ku80-/-	0.00473273	0.054865	0.000422575	0.0196602	0.0266893	0.0128256
Ctc1-/-	0.00902942	0.014573	0.0131245	0.0217161	0.0206882	0.011506

## Sheet: Fig 1F
	amount of reads homologylength (bp) 'DELETION + TANDEMDUPLICATION'
	0	1	2	3	4	5	6	7	9	10	Grand Total
wild-type #1	16218	26612	17409	13790	5934	6478	621	2679	413	933	91087
wild-type #2	37557	41875	41769	15914	15540	6282	3993	2764		38	165732
Polq-/- #1	51202	63759	64928	35442	11994	11800	3039	853		3	243020
Polq-/- #2	161309	225452	153324	66435	24831	46602		17226	7	1967	697153
Ku80-/- #1	2093	6731	23827	26881	10534	767	215	801	94	6001	77944
Ku80-/- #2	35260	49391	44675	57151	80571	6513	5037	1513		15560	295671
Ctc1-/- #1	20851	39200	80686	34699	79797	8749	18949	629	3	12810	296373
Ctc1-/- #2	6565	22764	31082	33148	55752	8257	2511	3311	5	4602	167997
	% homologylength (bp) 'DELETION + TANDEMDUPLICATION'
	0	1	2	3	4	≥5
wild-type #1	0.17805	0.29216	0.191125	0.151394	0.0651465	0.122125
wild-type #2	0.226613	0.252667	0.252027	0.0960225	0.0937658	0.0789045
Polq-/- #1	0.21069	0.262361	0.267171	0.14584	0.049354	0.0645832
Polq-/- #2	0.231382	0.32339	0.219929	0.0952947	0.0356177	0.0943867
Ku80-/- #1	0.0268526	0.0863569	0.305694	0.344876	0.135148	0.101073
Ku80-/- #2	0.119254	0.167047	0.151097	0.193293	0.272502	0.0968069
Ctc1-/- #1	0.0703539	0.132266	0.272245	0.117079	0.269245	0.138812
Ctc1-/- #2	0.0390781	0.135502	0.185015	0.197313	0.331863	0.111228
Average
	0	1	2	3	4	≥5
wild-type	0.202331	0.272414	0.221576	0.123708	0.0794562	0.100515
Polq-/-	0.221036	0.292875	0.24355	0.120567	0.0424858	0.079485
Ku80-/-	0.0730534	0.126702	0.228395	0.269084	0.203825	0.0989397
Ctc1-/-	0.054716	0.133884	0.22863	0.157196	0.300554	0.12502
STDEV
	0	1	2	3	4	≥5
wild-type	0.0343394	0.027926	0.0430645	0.0391534	0.0202369	0.0305615
Polq-/-	0.0146315	0.0431536	0.0334056	0.0357408	0.00971299	0.0210743
Ku80-/-	0.0653378	0.0570566	0.109316	0.107186	0.0971239	0.00301626
Ctc1-/-	0.0221154	0.00228866	0.0616806	0.0567342	0.0442775	0.0195044

## Sheet: Fig 2A
	exp1.1
	mCherry+ day 2	GFP- day 7	corrected mutation freq	relative mutation freq
wild-type #1	0.7236	0.2664	0.368159	1
Polq-/- #1	0.753	0.1808	0.240106	0.65218
Ku80-/- #1	0.7397	0.2334	0.315533	0.857057
Ctc1-/- #1	0.7856	0.268	0.341141	0.926611
Polq-/--Ctc1-/-#1	0.7378	0.1073	0.145432	0.395026
	exp1.2
	mCherry+ day 2	GFP- day 7	corrected mutation freq	relative mutation freq
wild-type #2	0.7818	0.3607	0.461371	1
Polq-/- #2	0.826	0.25	0.302663	0.656009
Ku80-/- #2	0.8028	0.2935	0.365595	0.792411
Ctc1-/- #2	0.788	0.2895	0.367386	0.796291
Polq-/--Ctc1-/-#2	0.6956	0.0928	0.13341	0.28916
	exp2.1
	mCherry+ day 2	GFP- day 7	corrected mutation freq	relative mutation freq
wild-type #1	0.87	0.5805	0.667241	1
Polq-/- #1	0.8716	0.4358	0.5	0.749354
Ku80-/- #1	0.8907	0.4247	0.476816	0.714608
Ctc1-/- #1	0.7793	0.3301	0.423585	0.634831
	exp2.2
	mCherry+ day 2	GFP- day 7	corrected mutation freq	relative mutation freq
wild-type #2	0.88	0.5146	0.584773	1
Polq-/- #2	0.9087	0.4041	0.444701	0.760468
Ku80-/- #2	0.89	0.4147	0.465955	0.796814
Ctc1-/- #2	0.8587	0.3645	0.424479	0.725887
	exp3.1
	mCherry+ day 2	GFP- day 7	corrected mutation freq	relative mutation freq
wild-type #1	0.8801	0.2721	0.309169	1
Polq-/- #1	0.8564	0.197	0.230033	0.744034
Ku80-/- #1	0.7133	0.1555	0.218001	0.705118
Ctc1-/- #1	0.9113	0.3638	0.39921	1.29123
Polq-/--Ctc1-/-#1	0.8323	0.0932	0.111979	0.362193
	exp3.2
	mCherry+ day 2	GFP- day 7	corrected mutation freq	relative mutation freq
wild-type #2	0.8944	0.4187	0.468135	1
Polq-/- #2	0.8046	0.1724	0.214268	0.457705
Ku80-/- #2	0.8082	0.2126	0.263054	0.561918
Ctc1-/- #2	0.7772	0.2399	0.308672	0.659366
Polq-/--Ctc1-/-#2	0.903	0.1248	0.138206	0.295227

## Sheet: Fig 2B
	amount of reads mutation type
	DELETION	DELINS	INSERTION	SNV	TANDEMDUPLICATION	TANDEMDUPLICATION_PLUS	Grand Total
wild-type #1	466631	84363	17187	17	45312	14901	628411
wild-type #2	428073	112094	14586	24	49409	12204	616390
Polq-/- #1	534354	85161	15765	16	75366	13261	723923
Polq-/- #2	384427	70038	20916	8	54540	10151	540080
Ku80-/- #1	380879	72676	4019	32	2182	3539	463327
Ku80-/- #2	353163	113292	3758		8416	4	478633
Ctc1-/- #1	338315	90818	20185	21	58000	14239	521578
Ctc1-/- #2	271540	74514	10882	1916	36989	18616	414457
Polq-/--Ctc1-/-#1	266661	33418	29656	4	114361	18524	462624
Polq-/--Ctc1-/-#2	358128	41712	33896	1950	136132	18459	590277
	% mutation type
	DELETION	DELINS	INSERTION	SNV	TANDEMDUPLICATION	TANDEMDUPLICATION_PLUS	Grand Total
wild-type #1	0.742557	0.134248	0.0273499	2.70524e-05	0.0721057	0.0237122	1
wild-type #2	0.694484	0.181856	0.0236636	3.89364e-05	0.0801587	0.0197992	1
Polq-/- #1	0.738137	0.117638	0.0217772	2.21018e-05	0.104108	0.0183182	1
Polq-/- #2	0.711796	0.129681	0.0387276	1.48126e-05	0.100985	0.0187954	1
Ku80-/- #1	0.822052	0.156857	0.00867422	6.90657e-05	0.00470942	0.00763823	1
Ku80-/- #2	0.737858	0.236699	0.00785153	0	0.0175834	8.35713e-06	1
Ctc1-/- #1	0.648637	0.174122	0.0386999	4.02624e-05	0.111201	0.0272998	1
Ctc1-/- #2	0.655171	0.179787	0.026256	0.00462292	0.0892469	0.0449166	1
Polq-/--Ctc1-/-#1	0.57641	0.0722358	0.0641039	8.64633e-06	0.247201	0.0400412	1
Polq-/--Ctc1-/-#2	0.606712	0.0706651	0.0574239	0.00330353	0.230624	0.0312718	1
Average
	DELETION	DELINS	INSERTION	SNV	TANDEMDUPLICATION	TANDEMDUPLICATION_PLUS
wild-type	0.718521	0.158052	0.0255068	3.29944e-05	0.0761322	0.0217557
Polq-/-	0.724966	0.123659	0.0302524	1.84572e-05	0.102546	0.0185568
Ku80-/-	0.779955	0.196778	0.00826287	3.45328e-05	0.0111464	0.0038233
Ctc1-/-	0.651904	0.176954	0.032478	0.00233159	0.100224	0.0361082
Polq-/--Ctc1-/-	0.591561	0.0714504	0.0607639	0.00165609	0.238912	0.0356565
STDEV
	DELETION	DELINS	INSERTION	SNV	TANDEMDUPLICATION	TANDEMDUPLICATION_PLUS
wild-type	0.0339928	0.0336636	0.00260664	8.40328e-06	0.00569432	0.00276693
Polq-/-	0.0186253	0.00851539	0.0119858	5.15423e-06	0.0022081	0.000337373
Ku80-/-	0.0595346	0.056457	0.000581731	4.88368e-05	0.00910329	0.00539514
Ctc1-/-	0.0046196	0.00400607	0.00879911	0.00324043	0.0155239	0.0124569
Polq-/--Ctc1-/-	0.0214267	0.00111061	0.00472348	0.00232984	0.0117216	0.0062009

## Sheet: Fig 2C
	amount of reads homologylength (bp) 'DELETION + TANDEMDUPLICATION'
	0	1	2	3	4	5	Grand Total
wild-type #1	150913	135931	85602	109733	20692	9072	511943
wild-type #2	139923	119698	115728	78940	15691	7502	477482
Polq-/- #1	254509	171830	99247	62299	16043	5792	609720
Polq-/- #2	172395	107549	90278	50635	10124	7986	438967
Ku80-/- #1	47847	19394	97254	174750	20746	23070	383061
Ku80-/- #2	24511	46004	105601	148012	13805	23646	361579
Ctc1-/- #1	102506	85984	98968	81841	13176	13840	396315
Ctc1-/- #2	64788	65302	74187	77965	19651	6636	308529
Polq-/--Ctc1-/-#1	159810	99578	64694	41374	12705	2861	381022
Polq-/--Ctc1-/-#2	220253	119745	65024	43428	37724	8086	494260
	% homologylength (bp) 'DELETION + TANDEMDUPLICATION'
	0	1	2	3	4	5	Grand Total
wild-type #1	0.294785	0.26552	0.16721	0.214346	0.0404186	0.0177207	1
wild-type #2	0.293044	0.250686	0.242371	0.165326	0.032862	0.0157116	1
Polq-/- #1	0.417419	0.281818	0.162775	0.102176	0.0263121	0.00949944	1
Polq-/- #2	0.392729	0.245005	0.20566	0.11535	0.0230632	0.0181927	1
Ku80-/- #1	0.124907	0.050629	0.253886	0.456194	0.0541585	0.0602254	1
Ku80-/- #2	0.0677888	0.127231	0.292055	0.409349	0.0381798	0.0653965	1
Ctc1-/- #1	0.258648	0.216959	0.249721	0.206505	0.0332463	0.0349217	1
Ctc1-/- #2	0.20999	0.211656	0.240454	0.252699	0.0636926	0.0215085	1
Polq-/--Ctc1-/-#1	0.419425	0.261344	0.169791	0.108587	0.0333445	0.00750875	1
Polq-/--Ctc1-/-#2	0.445622	0.242271	0.131558	0.0878647	0.0763242	0.0163598	1
Average
	0	1	2	3	4	5
wild-type	0.293914	0.258103	0.204791	0.189836	0.0366403	0.0167162
Polq-/-	0.405074	0.263411	0.184217	0.108763	0.0246877	0.0138461
Ku80-/-	0.0963479	0.0889299	0.272971	0.432771	0.0461691	0.0628109
Ctc1-/-	0.234319	0.214307	0.245087	0.229602	0.0484694	0.0282151
Polq-/--Ctc1-/-	0.432523	0.251808	0.150675	0.0982258	0.0548344	0.0119343
STDEV
	0	1	2	3	4	5
wild-type	0.00123126	0.0104892	0.0531471	0.0346627	0.00534332	0.00142067
Polq-/-	0.0174589	0.0260308	0.0303246	0.00931539	0.00229728	0.00614707
Ku80-/-	0.0403887	0.0541657	0.0269893	0.0331242	0.0112987	0.00365652
Ctc1-/-	0.0344063	0.00374963	0.00655251	0.0326642	0.0215288	0.00948457
Polq-/--Ctc1-/-	0.0185242	0.0134868	0.0270344	0.0146528	0.0303912	0.00625864

## Sheet: Fig 2E
Exp1	cells seeded							clones counted									relative survival
	0 Gy	0.5 Gy	1.0 Gy	1.5 Gy	2.0 Gy			0 Gy	0.5 Gy	1.0 Gy	1.5 Gy	2.0 Gy		Clonogenic efficiency (clones counted 0 Gy / cells seeded 0 Gy)			0 Gy	0.5 Gy	1.0 Gy	1.5 Gy	2.0 Gy
WT#1	500	500	500	500	1000		WT#1	194	141	149	115	147		0.388		WT#1	1	0.726804	0.768041	0.592784	0.378866
WT#2	500	500	500	500	1000		WT#2	192	205	167	141	178		0.384		WT#2	1	1.06771	0.869792	0.734375	0.463542
Polq#1	500	500	500	1000	1000		Polq#1	132	110	82	107	66		0.264		Polq#1	1	0.833333	0.621212	0.405303	0.25
Polq#2	500	500	500	1000	1000		Polq#2	82	40	34	59	41		0.164		Polq#2	1	0.487805	0.414634	0.359756	0.25
Ku80#1	500	1000	1000	2500	5000		Ku80#1	109	68	53	58	75		0.218		Ku80#1	1	0.311927	0.243119	0.106422	0.0688073
Ku80#2	500	1000	1000	2500	5000		Ku80#2	113	82	43	77	104		0.226		Ku80#2	1	0.362832	0.190265	0.136283	0.0920354
Ctc1#1	500	500	500	1000	1000		Ctc1#1	171	97	104	74	76		0.342		Ctc1#1	1	0.567251	0.608187	0.216374	0.222222
Ctc1#2	500	500	500	1000	1000		Ctc1#2	101	79	47	50	39		0.202		Ctc1#2	1	0.782178	0.465347	0.247525	0.193069
Polq-Ctc1#1	1000	5000	15000	25000	50000		Polq-Ctc1#1	70	150	207	219	390		0.07		Polq-Ctc1#1	1	0.428571	0.197143	0.125143	0.111429
Polq-Ctc1#2	1000	5000	15000	25000	50000		Polq-Ctc1#2	77	152	170	199	307		0.077		Polq-Ctc1#2	1	0.394805	0.147186	0.103377	0.0797403
Exp2	cells seeded							clones counted									relative survival
	0 Gy	0.5 Gy	1.0 Gy	1.5 Gy	2.0 Gy			0 Gy	0.5 Gy	1.0 Gy	1.5 Gy	2.0 Gy		Clonogenic efficiency (clones counted 0 Gy / cells seeded 0 Gy)			0 Gy	0.5 Gy	1.0 Gy	1.5 Gy	2.0 Gy
WT#1	500	500	500	500	1000		WT#1	112	75	67	33	77		0.224		WT#1	1	0.669643	0.598214	0.294643	0.34375
WT#2	500	500	500	500	1000		WT#2	183	142	84	84	98		0.366		WT#2	1	0.775956	0.459016	0.459016	0.26776
Polq#1	500	500	500	1000	1000		Polq#1	116	56	28	56	46		0.232		Polq#1	1	0.482759	0.241379	0.241379	0.198276
Polq#2	500	500	500	1000	1000		Polq#2	27	15	11	17	13		0.054		Polq#2	1	0.555556	0.407407	0.314815	0.240741
Ku80#1	500	1000	1000	2500	5000		Ku80#1	83	54	17	27	44		0.166		Ku80#1	1	0.325301	0.10241	0.0650602	0.053012
Ku80#2	500	1000	1000	2500	5000		Ku80#2	92	52	34	46	52		0.184		Ku80#2	1	0.282609	0.184783	0.1	0.0565217
Ctc1#1	500	500	500	1000	1000		Ctc1#1	134	75	60	61	44		0.268		Ctc1#1	1	0.559701	0.447761	0.227612	0.164179
Ctc1#2	500	500	500	1000	1000		Ctc1#2	85	53	39	45	24		0.17		Ctc1#2	1	0.623529	0.458824	0.264706	0.141176
Polq-Ctc1#1	1000	5000	15000	25000	50000		Polq-Ctc1#1	56	77	115	115	195		0.056		Polq-Ctc1#1	1	0.275	0.136905	0.0821429	0.0696429
Polq-Ctc1#2	1000	5000	15000	25000	50000		Polq-Ctc1#2	47	110	144	181	222		0.047		Polq-Ctc1#2	1	0.468085	0.204255	0.154043	0.0944681
Exp3	cells seeded							clones counted									relative survival
	0 Gy	0.5 Gy	1.0 Gy	1.5 Gy	2.0 Gy			0 Gy	0.5 Gy	1.0 Gy	1.5 Gy	2.0 Gy		Clonogenic efficiency (clones counted 0 Gy / cells seeded 0 Gy)			0 Gy	0.5 Gy	1.0 Gy	1.5 Gy	2.0 Gy
WT#1	500	500	500	500	1000		WT#1	240	167	128	91	201		0.48		WT#1	1	0.695833	0.533333	0.379167	0.41875
WT#2	500	500	500	500	1000		WT#2	239	202	163	134	198		0.478		WT#2	1	0.845188	0.682008	0.560669	0.414226
Polq#1	500	500	500	1000	1000		Polq#1	221	149	86	167	116		0.442		Polq#1	1	0.674208	0.38914	0.377828	0.262443
Polq#2	500	500	500	1000	1000		Polq#2	244	191	205	260	196		0.488		Polq#2	1	0.782787	0.840164	0.532787	0.401639
Ku80#1	500	1000	1000	2500	5000		Ku80#1	156	173	76	106	154		0.312		Ku80#1	1	0.554487	0.24359	0.135897	0.0987179
Ku80#2	500	1000	1000	2500	5000		Ku80#2	158	127	43	59	127		0.316		Ku80#2	1	0.401899	0.136076	0.0746835	0.0803797
Ctc1#1	500	500	500	1000	1000		Ctc1#1	161	106	89	98	65		0.322		Ctc1#1	1	0.658385	0.552795	0.304348	0.201863
Ctc1#2	500	500	500	1000	1000		Ctc1#2	103	42	45	60	29		0.206		Ctc1#2	1	0.407767	0.436893	0.291262	0.140777
Polq-Ctc1#1	1000	5000	10000	15000	25000		Polq-Ctc1#1	230	333	347	313	411		0.23		Polq-Ctc1#1	1	0.289565	0.15087	0.0907246	0.0714783
Polq-Ctc1#2	1000	5000	10000	15000	25000		Polq-Ctc1#2	204	343	335	308	376		0.204		Polq-Ctc1#2	1	0.336275	0.164216	0.100654	0.0737255

## Sheet: Fig 3A
	exp1.1
	mCherry+ day 2	GFP- day 7	corrected mutation freq	relative mutation freq
wild-type #1	0.284	0.1502	0.528873	1
Shld2-/- #1	0.381	0.0839	0.22021	0.416376
Tp53bp1-/- #1	0.32	0.0797	0.249062	0.47093
	exp1.2
	mCherry+ day 2	GFP- day 7	corrected mutation freq	relative mutation freq
wild-type #2	0.386	0.2478	0.641969	1
Shld2-/- #2	0.351	0.0687	0.195726	0.304885
Tp53bp1-/- #2	0.392	0.0935	0.23852	0.371545
	exp2.1
	mCherry+ day 2	GFP- day 7	corrected mutation freq	relative mutation freq
wild-type #1	0.4422	0.1194	0.270014	1
Shld2-/- #1	0.4597	0.0509	0.110724	0.41007
Tp53bp1-/- #1	0.5236	0.0581	0.110963	0.410952
	exp2.2
	mCherry+ day 2	GFP- day 7	corrected mutation freq	relative mutation freq
wild-type #2	0.4796	0.1777	0.370517	1
Shld2-/- #2	0.4456	0.0501	0.112433	0.303448
Tp53bp1-/- #2	0.4635	0.0571	0.123193	0.33249
	exp3.1
	mCherry+ day 2	GFP- day 7	corrected mutation freq	relative mutation freq
wild-type #1	0.3766	0.0814	0.216144	1
Shld2-/- #1	0.3167	0.0346	0.109252	0.505457
Tp53bp1-/- #1	0.3741	0.0475	0.126971	0.587438
	exp3.2
	mCherry+ day 2	GFP- day 7	corrected mutation freq	relative mutation freq
wild-type #2	0.3271	0.1005	0.307245	1
Shld2-/- #2	0.3022	0.0308	0.101919	0.331719
Tp53bp1-/- #2	0.2549	0.029	0.11377	0.370291
	exp4.1
	mCherry+ day 2	GFP- day 7	corrected mutation freq	relative mutation freq
wild-type #1	0.816	0.4492	0.55049	1
Shld2-/- #1	0.752	0.2222	0.295479	0.536756
Tp53bp1-/- #1	0.837	0.3302	0.394504	0.716642
	exp4.2
	mCherry+ day 2	GFP- day 7	corrected mutation freq	relative mutation freq
wild-type #2	0.806	0.5247	0.650993	1
Shld2-/- #2	0.804	0.2366	0.294279	0.452046
Tp53bp1-/- #2	0.827	0.2864	0.346312	0.531975

## Sheet: Fig 3B
	amount of reads mutation type
	DELETION	DELINS	INSERTION	SNV	TANDEMDUPLICATION	TANDEMDUPLICATION_PLUS	Grand Total
wild-type #1	5410	1288	335	522	18274	5430	31259
wild-type #2	6592	1740	681	660	13612	10459	33744
Shld2-/- #1	39800	12215	1406	5235	2204	2397	63257
Shld2-/- #2	38420	10654	830	3974	3512	2229	59619
Tp53bp1-/- #1	23076	5806	809	2770	2270	2187	36918
Tp53bp1-/- #2	30754	6642	1431	4702	1500	1457	46486
	% mutation type
	DELETION	DELINS	INSERTION	SNV	TANDEMDUPLICATION	TANDEMDUPLICATION_PLUS	Grand Total
wild-type #1	0.17307	0.0412041	0.0107169	0.0166992	0.5846	0.17371	1
wild-type #2	0.195353	0.0515647	0.0201814	0.019559	0.40339	0.309951	1
Shld2-/- #1	0.629179	0.193101	0.0222268	0.0827576	0.034842	0.037893	1
Shld2-/- #2	0.644425	0.178701	0.0139217	0.0666566	0.0589074	0.0373874	1
Tp53bp1-/- #1	0.625061	0.157267	0.0219134	0.0750312	0.0614876	0.0592394	1
Tp53bp1-/- #2	0.661576	0.142882	0.0307835	0.101149	0.0322678	0.0313428	1
Average
	DELETION	DELINS	INSERTION	SNV	TANDEMDUPLICATION	TANDEMDUPLICATION_PLUS
wild-type	0.184212	0.0463844	0.0154491	0.0181291	0.493995	0.241831
Shld2-/-	0.636802	0.185901	0.0180743	0.0747071	0.0468747	0.0376402
Tp53bp1-/-	0.643318	0.150075	0.0263484	0.0880899	0.0468777	0.0452911
STDEV
	DELETION	DELINS	INSERTION	SNV	TANDEMDUPLICATION	TANDEMDUPLICATION_PLUS
wild-type	0.0157565	0.00732604	0.00669238	0.00202221	0.128134	0.0963372
Shld2-/-	0.0107806	0.0101822	0.00587256	0.0113852	0.0170168	0.000357534
Tp53bp1-/-	0.0258197	0.0101722	0.00627206	0.0184679	0.0206615	0.0197259

## Sheet: Fig 3C
	amount of reads homologylength (bp) 'DELETION + TANDEMDUPLICATION'
	0	1	2	3	4	5	6	7	9	10	Grand Total
wild-type #1	5238	7621	5222	2192	1846	1122		261		182	23684
wild-type #2	4336	6147	2922	2940	2323	614	577	345			20204
Shld2-/- #1	1600	12276	7377	3392	9542	564	478			6775	42004
Shld2-/- #2	3309	6010	8623	5473	9661	1127	1944	927	259	4599	41932
Tp53bp1-/- #1	2424	5454	4781	4588	5369	984	248	136		1362	25346
Tp53bp1-/- #2	816	6231	7075	5036	7453	1490	696	610	323	2524	32254
	% homologylength (bp) 'DELETION + TANDEMDUPLICATION'
	0	1	2	3	4	≥5
wild-type #1	0.221162	0.321778	0.220486	0.0925519	0.0779429	0.0660784
wild-type #2	0.214611	0.304247	0.144625	0.145516	0.114977	0.0760245
Shld2-/- #1	0.0380916	0.292258	0.175626	0.0807542	0.227169	0.186101
Shld2-/- #2	0.0789135	0.143327	0.205642	0.130521	0.230397	0.211199
Tp53bp1-/- #1	0.0956364	0.215182	0.188629	0.181015	0.211828	0.107709
Tp53bp1-/- #2	0.0252992	0.193185	0.219353	0.156136	0.231072	0.174955
Average
	0	1	2	3	4	≥5
wild-type	0.217886	0.313013	0.182556	0.119034	0.0964601	0.0710515
Shld2-/-	0.0585025	0.217793	0.190634	0.105638	0.228783	0.19865
Tp53bp1-/-	0.0604678	0.204184	0.203991	0.168575	0.22145	0.141332
STDEV
	0	1	2	3	4	≥5
wild-type	0.00463225	0.0123968	0.0536422	0.0374511	0.0261872	0.00703301
Shld2-/-	0.0288654	0.10531	0.0212248	0.0351903	0.00228253	0.0177468
Tp53bp1-/-	0.0497359	0.0155539	0.0217246	0.0175922	0.0136074	0.0475499

[truncated: 36 more sheets: Fig 3d, Fig 3F (and S6b), Fig 3H, Fig 3I, Fig 4B, Fig 4D + 4E, Fig 4F + 4G, Fig 4H + 4I, Fig S2a, Fig S2b, Fig S2c, Fig S2d, Fig S2e, Fig S3a, Fig S3b, Fig S3c, Fig S3f, Fig S4a, Fig S5a, Fig S5b …]
